# Supplementary material for: Unraveling the toxicological impact of Bisphenol A exposure on dermatomyositis: An integration of network toxicology and machine learning approaches
Source: PLoS One. 2026 Mar 30;21(3):e0344169. doi: 10.1371/journal.pone.0344169 (PMC13035142; doi:10.1371/journal.pone.0344169)
Supplement: S1 Table — (XLS) [file pone.0344169.s002.xls]

id	GSM26525_Control	GSM26526_Control	GSM26527_Control	GSM26528_Control	GSM26529_Control	GSM26530_Control	GSM26531_Control	GSM26532_Control	GSM26533_Control	GSM26534_Control	GSM1126893_Control	GSM1126894_Control	GSM1126895_Control	GSM1126896_Control	GSM26512_Treat	GSM26513_Treat	GSM26514_Treat	GSM26515_Treat	GSM26516_Treat	GSM26517_Treat	GSM26518_Treat	GSM26519_Treat	GSM26520_Treat	GSM26521_Treat	GSM26522_Treat	GSM26523_Treat	GSM26524_Treat	GSM1126897_Treat	GSM1126898_Treat	GSM1126899_Treat	GSM1126900_Treat	GSM1126901_Treat	GSM1126902_Treat	GSM1126903_Treat	GSM1126904_Treat	GSM1126905_Treat	GSM1126906_Treat	GSM1126907_Treat	GSM1126908_Treat	GSM1126909_Treat	GSM1126910_Treat	GSM1126911_Treat	GSM1126912_Treat	GSM1126913_Treat	GSM1126914_Treat	GSM1126915_Treat	GSM1126916_Treat	GSM1126917_Treat	GSM1126918_Treat
ATP2B2	6.244192	6.259914	6.424379	6.39199	6.570914	6.64006	5.929736	6.45075	6.348093	6.517187	6.293513	6.46308	6.169334	6.282775	5.474311	6.793005	5.323602	5.453312	5.534162	4.691986	6.107598	5.336095	5.705992	4.751774	4.470915	5.269023	5.442714	6.123874	6.037437	5.609092	5.578851	5.965489	5.798298	5.998336	6.015009	5.872064	6.636528	5.265462	5.860988	5.51967	6.422719	5.338013	5.625207	5.708739	6.172328	5.929948	5.525203	5.73475	6.103081
IFITM1	11.511545	11.795201	11.31708	11.244664	11.402198	11.481786	11.718874	11.256879	11.573059	11.530499	11.106833	9.638087	10.297119	10.113301	12.176218	11.383069	12.956773	13.68835	12.782968	12.32202	13.570731	11.899291	13.652098	13.053819	13.273561	13.918717	13.845749	10.71304	13.166653	13.226567	13.377107	10.759335	12.631119	11.775826	12.535911	13.634095	10.918794	12.945259	13.32403	13.41341	11.055953	13.470048	10.65921	13.357062	13.285412	12.739095	13.724156	13.470048	10.271892
SAT1	8.94748	9.091319	9.138646	8.832719	8.98398	9.022073	9.238244	9.165439	8.610424	9.010038	8.92332	8.617362	8.623049	9.337181	9.614774	9.397908	9.678768	10.354317	9.982338	10.616062	9.563258	9.521222	9.845532	10.250714	10.05928	10.308233	10.099391	9.382265	10.329277	10.154297	10.008386	8.360906	9.930974	9.437058	9.752494	10.622515	9.183412	9.424638	9.721083	9.789022	8.812278	9.670253	9.247656	10.217587	9.120106	9.740297	10.125148	9.768421	8.961872
IFITM3	12.349456	12.507725	11.902268	12.302349	12.421749	12.137689	12.68167	12.27829	12.532914	12.414414	12.092909	11.40048	11.921358	11.490777	12.845539	12.169847	13.370467	14.054379	13.721827	13.455252	14.039693	12.65381	13.996876	13.526029	13.597335	14.005921	14.204502	12.145464	13.679986	13.613681	13.720189	11.816768	13.329801	12.487591	13.539774	14.165159	11.935426	13.411009	13.753602	13.796803	12.109287	13.823008	11.843624	13.637986	13.796803	13.258721	14.117709	13.753602	11.52981
LOC101928916	9.289346	7.83884	8.904669	8.760395	9.139131	8.591001	10.780726	9.408258	8.988622	10.154442	7.972685	6.739609	8.784918	7.801684	9.596501	8.550696	9.306993	11.51431	11.746649	11.92929	10.595908	10.525195	11.401867	11.738646	10.613821	11.562133	10.819084	10.365015	11.286507	10.948286	11.815354	9.919617	9.683185	7.84171	9.575508	12.478397	9.62143	9.793008	10.973895	10.923921	9.904748	10.788266	8.924921	10.592739	9.321411	11.081722	10.812097	12.196618	8.111383
IFIT5	7.901755	7.548861	7.582066	7.996433	7.5713	8.016492	7.916205	7.633452	7.711183	6.783415	7.748783	6.333206	6.622604	6.792657	8.446201	7.514305	9.595552	9.885984	9.090379	8.670519	9.819568	7.998724	10.054196	9.152211	10.299129	9.694549	10.180348	6.961074	9.496846	9.708184	9.778206	7.341271	8.226412	7.891677	8.760588	10.090066	7.174845	9.324531	9.783678	9.935751	7.32389	9.866982	7.353892	9.289647	9.334003	8.738929	9.734981	9.719168	6.849791
ISG15	8.600318	9.948973	8.498822	8.781285	9.024319	8.127684	8.738735	9.032741	8.649562	9.513161	7.888199	5.785229	6.112563	6.023742	11.197555	9.101986	14.09402	14.03756	11.261528	9.597775	14.105778	8.511817	14.377663	11.509164	14.418694	13.796345	14.477131	6.748676	12.240925	12.997017	13.27203	7.136011	11.920533	9.863024	11.10157	13.910458	7.047734	12.657191	13.169014	13.287129	7.098688	13.305311	6.728997	13.305311	13.036898	12.16637	13.522735	12.879471	6.795489
GADD45A	8.517664	8.761065	7.871961	8.883441	9.099107	8.965267	8.405337	8.853111	8.86131	8.584198	8.631268	8.532513	7.70976	8.915345	9.198898	8.712558	9.353348	9.946099	11.203304	11.109797	9.666354	9.44311	10.762671	10.699743	9.962582	10.429729	10.163598	9.678852	9.360871	9.670961	9.879526	9.077116	9.817467	9.04219	8.638355	10.978704	8.424202	8.7841	10.17136	10.384247	8.214478	9.822131	9.172192	10.862316	9.773453	9.20527	9.401548	9.512101	9.132931
LY6E	7.843709	10.192656	8.904875	9.184664	8.778121	7.92913	9.60147	7.930993	9.878735	8.360202	7.731772	8.799331	7.175961	7.671442	10.343964	8.855155	10.524713	11.490484	10.840704	9.893953	11.672364	9.945536	11.526165	10.960249	10.218155	11.516283	12.353108	7.582796	10.040112	11.381627	11.13686	7.87944	10.414531	9.159018	9.461652	11.37527	7.878378	10.598483	11.027021	11.215919	8.49184	11.562889	7.814191	11.264672	11.205178	10.339116	11.797183	10.945618	8.740792
SIGLEC1	7.562579	7.018678	7.46718	7.42926	7.470333	7.298383	7.601841	7.19829	7.433961	7.63995	7.209998	5.84688	6.538268	6.703478	7.437365	7.633351	8.2728	8.740196	8.699557	9.196159	8.389411	7.901548	8.744051	8.999892	8.527382	9.473457	8.504482	7.120926	7.712521	9.416041	9.512125	7.385465	8.361211	7.49361	7.209998	9.378642	7.249027	8.378495	8.175635	9.071988	7.605432	8.849585	6.846702	9.540453	8.42235	7.881729	9.500839	8.4074	6.589718
PLSCR1	7.828667	7.576684	7.60328	7.590026	7.651177	7.853099	7.965166	7.942388	7.487285	7.332466	7.641176	6.369301	6.497027	6.830971	8.008253	7.808316	9.130123	10.07001	8.785305	8.385573	9.656034	7.786684	9.937048	9.357023	9.386021	9.720987	10.154094	7.107377	9.187858	9.369799	9.811768	7.227168	8.740025	8.079459	8.067927	10.151258	6.939976	9.16242	9.45927	9.510401	7.206733	9.564169	6.943444	9.278942	9.359581	8.888253	9.53859	9.407487	6.864316
GDF15	4.14059	3.735777	4.718452	4.854185	4.700487	5.214236	5.516197	4.764316	4.024426	3.73871	4.114395	4.094788	4.079751	4.225499	5.284519	4.668346	5.417982	5.290688	5.397953	5.500654	6.326439	5.217525	6.085449	4.877043	4.890679	5.450788	7.162267	4.742551	5.05006	5.181029	5.107187	4.861229	5.140583	5.188786	5.188466	6.732607	4.735271	4.916227	4.9617	5.861893	4.945735	4.920988	4.865931	4.914336	5.604588	4.807169	6.562752	5.664787	5.310918
CD163	7.467498	7.899722	7.535516	7.333408	7.734697	7.24446	7.794552	7.291628	7.417102	7.785994	7.498441	6.045252	6.982122	6.817487	8.831989	8.028434	8.968333	9.178227	9.686583	10.896473	8.424858	8.229683	9.506383	9.344782	9.327548	9.327008	8.618798	7.828789	8.612609	9.882583	10.817441	7.70995	8.333435	6.857331	7.628976	10.312156	7.664536	8.265428	8.547398	9.870074	8.058834	9.030185	7.290831	9.374079	8.454015	7.716283	9.646567	9.672745	6.930258
SLC15A3	6.242792	6.603168	5.436511	6.345428	5.871282	6.415006	7.049733	5.61524	6.719637	6.925359	6.026644	4.792947	5.591594	5.244836	6.561493	5.830984	8.872988	9.103751	8.895356	8.527788	9.299975	5.896419	9.237901	8.782098	8.927064	9.116602	9.906652	5.533176	7.776461	9.126461	9.464962	5.852549	7.615887	5.951487	7.386797	10.37185	5.632668	7.709293	8.487558	8.613978	6.150053	9.274049	5.40566	9.181652	7.977649	7.567335	9.543349	8.523571	5.474475
C1QA	9.048186	8.707814	6.206048	8.667316	8.877197	8.738754	9.328756	6.672902	8.941832	8.978767	8.068056	5.864902	7.704272	7.531573	9.579987	8.819131	9.819779	10.244281	11.143174	11.279412	10.479426	8.929013	10.868027	10.795747	9.03918	10.933099	10.276455	7.63287	10.020055	11.013538	11.267374	8.08085	9.755808	7.702161	8.8288	10.869867	8.482405	9.719321	9.088919	11.536999	9.417318	10.307748	7.743213	10.959312	9.397392	8.512344	11.971783	9.95039	8.43569
IFI27	10.543641	11.679142	10.748907	10.732521	10.974651	10.849993	11.255956	10.975311	10.851098	10.923027	12.137573	9.002732	8.110238	9.022576	11.846129	10.787885	12.688898	14.269448	12.214492	12.060772	13.43137	11.147028	14.00415	12.996797	13.065779	14.671122	14.217334	8.801011	12.748014	12.872799	13.248191	10.5958	12.730829	12.057948	12.815496	13.177875	9.855876	12.901845	12.901845	13.32821	10.124797	13.228744	9.6451	13.265107	13.305177	13.013975	13.32821	13.104148	10.580501
SP100	6.414606	6.703838	6.547197	6.976554	6.619276	6.597154	6.457064	6.214473	6.437134	6.619276	6.886372	5.992236	6.273936	6.108138	7.104139	6.978151	7.758387	8.115524	7.869956	7.46881	8.035707	6.832718	8.126074	7.594306	8.18658	7.983246	8.40358	6.400004	7.863278	7.725196	8.19568	6.463225	6.980974	6.736708	7.101182	8.297202	6.300165	7.821542	8.019356	8.192416	6.351854	7.907522	6.104227	7.886103	7.742397	7.492892	8.243474	8.035924	5.775357
IFIT3	9.287152	9.50393	9.199286	9.34661	9.661505	9.5887	9.496561	9.252272	9.28773	9.242868	9.063052	7.149838	7.297834	6.938258	10.646281	9.455371	13.1711	13.013877	11.389227	9.621157	12.849962	9.104352	13.664254	10.892485	13.55147	12.596382	13.499864	7.768606	12.455631	12.401027	12.7056	8.235403	11.129068	9.702058	11.246698	13.310836	8.222604	12.132575	12.360032	12.764671	7.982359	12.673133	7.87206	12.360032	12.532199	11.214922	13.026574	12.857925	7.777876
PLTP	9.007327	8.292862	8.408688	7.775617	9.160724	8.216412	9.173485	8.09178	8.785948	8.83798	7.634343	8.408451	8.902486	7.825366	8.813848	8.958151	9.548716	9.942185	10.863779	11.368009	9.566172	9.74326	10.287062	10.583934	9.501782	10.230408	9.489189	8.948011	8.480419	9.701885	9.994384	9.514435	8.648635	7.729851	9.685647	10.694231	9.531454	8.757181	9.790907	10.51171	10.003374	10.031056	8.631144	10.019991	8.920048	8.675801	9.803116	10.077411	8.314857
ACKR1	5.778269	4.423527	5.498521	6.76783	5.150256	7.243724	7.236468	5.072127	7.444076	7.098759	5.849806	5.503184	6.244945	6.461159	7.746564	5.670421	7.150227	8.696287	7.474973	8.384922	7.458049	8.377014	8.106043	8.643099	7.393788	8.507703	7.91357	7.2688	6.925128	7.43166	7.392087	8.245529	7.766857	6.099407	7.322287	7.348597	7.585678	7.751097	8.854391	6.596567	8.040318	7.767212	6.826461	7.530052	6.645306	7.529682	7.693986	4.728414	6.642146
RAB20	5.184136	5.120671	6.539506	4.81349	5.649756	5.969593	5.933843	6.403358	5.116626	5.038116	5.583296	5.027024	5.447371	5.373579	6.394135	5.64403	5.576678	7.017915	6.528085	7.142022	6.522371	6.780242	6.664628	7.253412	6.244028	7.186376	6.826691	5.778416	7.09535	6.10802	6.478646	5.687481	6.283887	4.877667	5.708462	7.442265	5.409679	6.467396	6.566953	6.351515	5.973254	6.785774	5.682114	7.219142	5.98607	5.670256	7.080845	6.926549	5.690085
PSMB8	7.621832	7.215029	6.983102	7.616609	8.034647	7.604645	7.827396	7.638937	7.456381	8.278689	9.662808	6.859606	7.656769	7.149491	8.016179	7.471143	10.735591	11.284369	11.631927	11.412356	11.136905	8.240547	11.426736	11.22523	10.781134	10.827059	11.868492	7.517173	11.49914	11.459634	11.39142	8.220185	9.654593	8.86689	10.561347	11.297033	7.301127	9.970189	9.7081	10.463498	7.237305	10.724156	7.227858	10.404906	9.92449	9.441963	10.767158	10.179914	7.75844
IFITM2	11.815484	11.979582	11.741616	11.811931	11.736884	11.956687	11.906916	11.829637	11.991502	11.925467	11.813241	10.866397	11.542534	10.942081	12.255278	11.442445	12.484884	13.357944	13.005564	13.014531	13.037032	12.06458	13.123935	13.190661	13.075873	13.209674	13.598202	11.813241	13.137975	13.112265	13.213455	11.218387	12.695016	11.913763	12.750519	13.344865	11.318362	12.789981	13.230356	13.273089	11.438849	13.171307	11.41239	13.085912	13.0796	12.554751	13.416043	13.171307	10.925002
TIE1	6.103609	5.562739	6.280758	4.344974	4.693673	5.537958	6.088657	6.249612	3.49457	6.512611	4.859176	3.822199	5.627468	5.147773	6.493616	5.980274	6.625974	6.507161	7.219893	6.643234	6.617891	5.689121	5.768542	6.871671	6.189927	6.562671	6.267718	5.638843	5.440522	6.58032	6.226067	5.622119	6.211553	5.274803	5.671834	6.716389	5.651186	6.651863	6.891595	6.316787	5.827506	5.786875	5.499055	7.362455	5.882976	5.569487	7.171468	6.935423	5.010121
AK055981	8.529587	8.759006	8.973392	8.795947	9.017851	8.707796	8.734389	8.421192	9.04382	8.923632	8.741052	9.458633	9.272807	8.950198	8.004567	8.351027	7.827086	8.311694	8.079691	7.372076	8.282756	8.222862	7.481852	8.321171	7.435325	7.878301	7.56528	8.972563	8.238362	8.3855	7.309892	8.696156	7.74392	8.385811	8.486193	7.255868	9.13442	8.641812	8.504633	7.61318	8.799866	7.979036	9.460388	7.31613	8.089934	8.053894	7.774109	7.266523	8.482228
IRF9	7.884689	8.403359	7.881487	8.117527	8.004587	8.218475	8.265036	7.977112	8.490688	8.466998	8.859902	7.485553	7.618766	7.070429	8.319863	8.040613	9.582179	9.893703	9.511069	8.605644	10.076412	8.071239	10.182599	9.242476	9.943283	9.68449	10.334483	7.380792	9.496003	9.738368	9.487267	8.013741	9.069133	8.609715	9.640773	9.386958	7.480705	9.108013	9.491052	9.601122	7.755762	9.627924	7.747123	9.70299	9.332339	8.982146	10.05178	9.299243	7.501709
TMSB10	12.357602	12.728029	12.116578	12.254799	12.344829	12.272255	12.372534	12.347828	12.40797	12.357602	12.402345	11.360861	12.020912	12.194164	12.450955	12.09676	12.5461	13.326935	13.549128	13.505554	13.25988	12.43291	13.048942	13.703537	13.009112	13.824934	13.278297	12.519266	13.061963	14.036209	13.768833	12.06599	12.791355	12.045697	12.649162	13.938023	12.457834	12.845302	12.92655	13.08539	12.380078	13.132895	12.576775	13.565966	12.536713	12.615052	13.346615	12.92655	12.108797
LY96	7.325282	7.118283	7.440554	6.872054	7.082367	7.447156	7.214832	7.435748	6.512915	7.229572	7.434678	5.269518	5.781496	6.456572	7.548603	7.353497	7.856358	9.068445	8.917125	9.32284	7.962333	7.593551	8.594472	9.121561	7.715181	9.494895	7.688908	6.834179	8.268343	9.021861	9.767829	6.893212	8.687459	7.291331	7.05603	9.548955	6.933135	7.872136	8.549787	9.175576	7.354255	7.910633	6.536379	8.603905	7.633058	7.465066	9.260662	8.681887	6.129875
RSAD2	8.236006	8.831318	8.218099	7.400613	8.514	8.396322	5.377523	8.666419	7.062778	8.456057	6.791886	4.415466	4.714526	4.7293	9.558653	8.388809	12.151818	12.498662	9.571127	7.703373	12.279814	7.454681	13.035251	10.106145	12.279814	11.580133	13.121386	5.069705	11.463053	11.937442	12.103663	5.760064	9.920652	8.209277	9.406295	12.979771	6.044336	11.639244	11.526593	12.0859	6.004914	12.410399	5.12981	11.743317	11.869143	10.206694	12.253886	12.153794	4.782901
IFI44	7.408206	8.577139	8.004951	7.729688	8.013636	7.829554	7.490779	7.969423	7.595554	7.55898	8.15324	4.998276	5.223045	5.93258	8.802809	8.138966	10.202951	11.054381	9.091414	8.496037	10.482771	7.5054	10.802644	10.42412	10.476758	10.755639	11.049971	5.727059	9.958899	10.683139	11.019498	6.810922	9.510614	8.67481	8.146748	10.836308	6.372236	10.695543	10.240813	10.693495	6.283308	10.439838	5.790303	10.222726	10.563101	9.667063	11.139196	10.406417	5.82356
IFI44L	8.033814	10.137733	9.379545	8.591067	8.992131	9.369462	8.962246	9.222644	8.614002	8.468963	8.986223	5.491577	5.847184	5.885209	10.195952	8.755478	11.634635	12.441103	10.175726	8.783468	12.298564	8.011738	12.875097	12.066393	12.011282	12.911951	12.581624	5.756501	11.790801	11.82725	12.193855	7.262703	10.795287	10.167117	10.439992	11.992506	7.192138	12.033202	11.950542	12.095407	7.571017	11.936853	6.995484	11.775349	10.941772	11.220875	12.557882	11.450518	5.823858
C1R	10.493264	10.855962	9.499229	10.30718	10.57301	10.446645	11.393482	9.734276	11.301835	10.134714	10.801219	8.319232	10.151547	9.938543	10.959053	10.613984	10.904594	12.212432	11.515021	12.183834	11.424858	10.917235	11.660462	12.019537	10.53912	11.940522	11.904623	9.66902	11.693018	11.557727	12.063264	10.228044	10.826158	10.076649	10.965649	11.994498	10.349138	11.549556	11.595323	12.176141	10.995974	12.147513	10.388756	11.943637	10.94256	11.082558	12.089838	11.846744	9.497247
SERPING1	10.299904	10.24968	10.185821	10.170757	10.217372	10.468961	10.909832	10.171249	10.316189	10.430701	10.284601	8.348089	10.279799	9.494132	10.504349	10.443847	10.61084	11.556973	11.169518	11.977933	10.943954	10.383463	11.336278	11.689109	11.066409	11.618511	11.433264	10.332187	11.343485	11.522985	11.56834	9.972372	10.614595	9.630278	10.613305	11.615986	10.204587	10.967806	11.434127	11.505071	10.559325	11.74131	10.095764	11.657246	10.923968	10.612015	11.913763	11.721909	9.519442
STAT1	9.484015	9.599492	9.612773	9.399062	9.498345	9.661273	9.292985	9.631488	8.849262	9.347544	10.368863	7.800697	7.874732	8.233704	9.442501	9.807095	11.385176	11.892221	11.644252	10.364196	11.71058	9.656618	12.222954	11.056556	11.698974	11.546588	12.14419	8.097181	11.907085	11.719296	11.783638	9.247113	10.706341	9.564076	11.015327	11.902246	8.553176	11.323864	11.070466	11.605116	8.539855	11.614097	7.977317	11.493111	11.509108	10.825615	11.694933	11.065051	8.883217
IRF7	8.049992	7.964442	7.090701	6.582424	8.00358	7.544967	8.625147	8.184291	7.90868	8.312502	7.988114	7.204558	6.967582	6.670382	9.533561	8.185634	10.127348	9.943171	9.17801	9.321514	10.193142	8.459732	10.028139	9.388777	10.425395	9.981959	11.358839	6.753534	9.529367	10.222317	10.160749	6.99412	8.943112	7.67217	9.349935	10.905119	7.009609	9.49875	9.820453	10.136662	7.142949	10.195568	6.880406	10.445385	10.215165	9.294007	11.270119	10.512658	7.287749
ISG20	6.729779	6.563451	6.826397	6.435578	6.52072	6.538244	6.540647	6.550444	7.859101	7.982394	6.865799	5.746734	5.500757	5.64531	7.90651	6.473251	9.284278	9.507776	9.228448	8.589815	10.253628	7.742359	10.094303	8.293505	10.046394	9.754796	10.738866	6.02984	9.779137	10.67849	10.197713	5.916018	8.740049	6.661636	8.26586	11.117738	5.696435	8.929248	8.635967	9.801879	5.780951	9.797321	5.739136	10.115682	9.448059	8.649104	9.645585	9.526324	5.920604
IFI6	9.365817	10.23699	9.53554	9.249528	9.24517	9.526329	9.637747	9.656462	8.986437	9.529593	7.941189	6.390646	6.261001	6.131354	10.098422	8.224345	11.042156	11.02016	9.859118	9.677648	12.471724	9.018042	12.545706	11.068868	13.55584	12.56234	14.035198	6.419419	11.178587	12.324234	11.771494	7.386959	11.694803	10.37308	11.315803	12.313447	7.431603	11.263155	11.771494	11.967233	7.843777	11.989969	7.359153	12.006222	11.989969	11.26974	12.155425	11.740839	7.157432
C3AR1	6.892558	6.890685	6.706226	7.187693	7.154157	7.440585	7.254894	6.326157	6.925882	7.660282	7.094003	5.647731	6.288564	6.743442	7.718361	7.699624	7.299869	8.504496	8.477737	8.659554	8.1403	7.162069	8.585097	9.230577	7.631736	8.906206	8.536652	7.142147	8.203455	8.55022	9.192813	6.632486	8.377712	6.849689	7.581645	9.274393	7.05412	7.283873	7.83332	8.935793	7.237715	8.544172	6.64375	8.773954	7.957958	7.167479	8.739909	8.136107	7.059044
LGALS3BP	9.685133	9.928857	9.798138	9.707907	9.639658	9.595189	9.782001	9.482996	9.680008	9.28261	9.559907	8.601131	8.410569	8.318355	9.515278	9.486188	10.366383	11.925633	10.815205	10.937016	11.408613	9.871526	11.425698	11.458859	10.94657	12.304084	12.081604	8.056355	11.080551	11.142891	11.264073	8.780686	10.939688	9.929535	10.527209	11.2524	8.762855	10.79497	11.395537	11.544257	9.101867	11.103704	8.956401	11.734525	11.663914	10.714647	12.045615	11.346504	9.576521
OAS3	7.620533	8.108887	7.209924	7.918232	8.464254	8.077446	7.532758	7.783007	7.819404	7.078679	7.827769	6.65222	6.355669	6.450141	8.716624	8.141204	9.64855	10.230658	8.818286	7.873396	10.295994	8.090406	10.126644	9.230242	9.576873	9.830053	10.102666	6.691844	9.52896	9.963709	9.530721	7.168808	8.489056	7.804573	9.088842	10.52932	6.58368	9.522802	9.744469	9.986465	6.760731	10.554302	6.328824	10.072737	10.003638	9.057636	10.255702	9.002613	7.041376
C1QB	8.448713	7.993486	7.802425	8.107095	8.421501	8.090054	8.993645	8.044547	8.093201	8.450006	8.215713	5.80467	7.295592	7.468795	8.946079	8.286113	9.837128	9.523889	10.475131	10.834422	9.804628	8.490099	10.692172	10.543087	9.532195	10.721321	9.613379	7.164727	10.359928	10.740269	11.09257	7.686751	9.682139	7.485412	8.735839	10.691869	8.513177	9.323136	9.114628	10.840231	8.69913	9.709044	6.747797	10.673623	9.492586	8.590079	11.515618	9.926225	7.789364
SLC14A1	6.154296	6.061439	6.577818	6.277725	5.801057	6.27324	6.080125	6.168922	5.833878	6.63753	8.366039	4.05233	6.604542	7.524436	3.742642	5.063552	5.874106	4.646395	5.077602	5.006665	5.594454	5.014936	4.803646	4.813215	5.043007	5.138383	3.037707	6.462898	5.480272	4.674154	5.917984	4.00165	5.80343	5.278061	4.794185	4.811877	6.546087	5.666666	5.148973	4.62995	6.638803	4.962949	6.474844	5.270579	4.164408	6.367183	5.577812	4.71886	5.257602
NMI	8.799459	8.125392	9.190002	8.307475	9.250794	8.803235	8.99049	8.925734	8.886003	8.898702	9.196076	8.047344	8.212369	8.287753	9.457301	8.890139	10.698432	10.65335	10.293092	10.028704	10.75079	9.0182	11.016119	10.532695	10.924941	11.135223	10.769223	7.902286	10.844616	10.925806	11.067163	8.434642	10.047382	9.162513	9.851231	11.464803	8.317596	10.365647	10.203068	10.78832	8.215922	10.530593	8.074908	10.638658	10.642004	9.822957	10.764314	10.462573	8.323673
LAP3	10.947812	10.94671	10.977675	10.83924	10.668647	10.603316	10.923841	11.007619	10.431462	10.702923	10.464016	9.889643	9.800162	10.234814	10.880627	10.653708	11.732227	12.067241	11.737332	11.36825	11.728104	10.982554	12.227474	11.720555	11.946035	12.127724	12.077154	10.38535	12.112499	12.490708	12.679523	10.40878	11.483484	10.639176	11.456194	12.466688	10.42166	11.55892	11.52873	11.87625	10.061506	12.004365	10.544826	11.965396	11.72397	11.517089	11.894314	11.743787	10.171536
MX1	9.306062	10.029174	9.24768	9.794855	9.446153	9.885314	10.094105	9.635768	9.960357	9.428297	9.376256	6.540823	7.017657	7.268542	10.369945	9.31347	12.504606	13.237562	10.634047	9.152193	12.819506	8.886789	13.471071	11.485132	12.814185	13.115894	13.895837	7.706455	12.164086	12.470051	12.351141	8.307692	10.964456	9.964836	11.368594	13.115561	8.097379	12.304285	12.529145	12.544915	8.285099	12.814109	7.485485	12.482682	12.440317	11.583516	13.047434	12.246886	7.094684
UBE2L6	9.65625	9.826279	9.226236	9.249304	9.807537	9.709411	9.562514	9.451016	9.707782	9.376634	10.254836	8.503276	8.748493	8.655712	10.41698	9.74724	11.018108	11.812438	11.285624	10.479927	11.465157	9.914665	11.835607	11.062468	11.136425	11.591478	12.069746	8.632514	11.799079	11.497616	11.776655	9.145015	10.567954	9.522666	11.069896	11.898946	8.877113	10.888901	11.044628	11.614879	9.014965	11.770577	8.65331	11.623886	11.431844	10.713755	11.840166	11.277626	9.279179
NACAD	6.104043	6.67074	6.389312	6.060911	5.44577	4.999801	5.775548	6.560147	5.059226	6.397459	6.572363	6.045242	6.371377	5.165617	5.1337	4.842331	5.742127	4.576015	4.446398	4.757314	4.964934	4.911326	5.187489	4.155064	4.882193	6.252598	5.10141	5.439382	5.089939	4.511116	5.608693	5.981001	4.952733	5.119952	5.298636	5.79003	5.540321	5.654905	5.861857	5.045956	6.799632	5.498135	5.643856	5.035057	4.521884	5.132023	5.405518	5.608693	4.162421
C11orf80	6.291651	5.700424	7.089404	5.969577	5.727108	6.566265	5.689267	7.330625	7.072937	6.658108	7.223947	7.021347	7.360081	6.810479	5.573314	5.51157	5.684176	6.334461	5.335544	5.194843	5.526469	5.872054	5.341666	5.286618	5.19209	6.0695	5.984249	6.478724	6.026306	4.645667	5.664346	6.609221	5.751879	6.822182	5.766558	4.608388	7.045343	6.061497	5.928438	5.565031	6.76842	5.404797	6.247531	4.703012	6.156522	5.252841	6.043625	5.825961	5.874766
HLA-C	12.509392	12.563494	12.14988	12.396555	12.821048	12.365411	12.583728	12.378415	12.509392	12.438687	12.897389	12.134976	12.445473	12.070281	12.735796	12.319523	13.125917	13.619164	13.860265	13.759385	13.803489	12.717404	14.0541	13.882309	13.680766	13.827789	14.237495	11.867558	13.831767	13.670634	13.885357	12.5975	13.670634	12.918157	13.494542	13.603467	12.199385	13.560794	13.222753	13.776876	12.404002	13.583381	12.382349	13.978353	13.698278	13.148808	14.109354	13.331585	12.094138
HLA-G	11.16235	11.195814	10.784073	11.238008	11.317487	11.116354	11.339807	10.944037	11.055868	11.130012	11.676097	10.417612	10.974953	10.413096	11.371663	11.25017	11.627531	12.404616	12.574246	12.346404	12.322471	11.46003	12.933916	12.102252	11.685057	12.239167	13.324605	10.682353	12.285999	12.597186	12.400648	11.105464	12.249765	11.834951	12.052729	12.241589	10.675887	11.84212	11.663695	12.356849	10.94089	12.37233	11.065734	12.636772	12.417687	11.979794	12.882918	11.891132	10.978829
HLA-B	12.42059	12.760169	12.176346	12.438094	12.695681	12.378046	12.765961	12.328763	12.709746	12.705309	13.042966	12.153165	12.445958	12.090228	12.859719	12.454935	13.035047	13.773386	14.091542	14.006443	13.813285	12.801988	14.219078	13.88252	13.628803	13.963323	14.372258	11.840158	14.020391	13.97768	13.947639	12.658117	13.872602	13.084472	13.406662	13.74706	12.344401	13.553978	13.217707	13.841534	12.57998	13.74706	12.466338	14.142612	13.772866	13.406662	14.142612	13.582462	12.318836
ADM	9.167644	9.395537	9.515009	9.341775	9.17904	9.239538	9.862815	8.551165	9.290215	9.235097	8.121229	8.132498	9.144046	9.000419	9.662581	9.349225	9.882707	9.956211	10.267588	9.986108	9.784518	9.942644	9.883919	10.105976	10.481299	9.713097	10.171129	10.071641	9.528559	9.497857	10.81845	9.502919	9.700522	9.8112	9.417368	10.843062	9.537925	9.209699	9.933722	10.401227	9.549375	10.020889	8.947862	10.948626	9.615444	9.677092	10.057388	10.742239	8.754173
GBP1	7.578073	7.275009	7.800068	6.430556	7.835908	7.903988	6.928653	7.652505	7.485505	7.535645	8.487151	6.382474	6.47702	6.339178	7.91264	8.035165	8.990151	10.124759	10.604561	9.409131	9.283316	8.138477	10.036186	9.836178	8.595142	9.405537	9.973283	7.321847	11.13726	10.240914	10.382371	7.328917	8.417545	7.081053	9.577206	10.761135	6.963131	9.460654	8.710154	9.099967	6.802036	9.411807	6.5327	9.582687	9.079565	8.61786	9.594506	9.424069	6.828306
USP18	6.765557	7.843473	7.498253	7.126828	6.928511	7.315184	7.172387	7.908595	5.985169	6.701593	6.402383	5.569536	5.672951	6.406727	7.741223	7.107108	9.79947	9.744751	8.103236	8.048726	10.125479	7.287908	10.309162	8.661545	10.248185	9.865902	10.621858	5.521628	8.603011	9.596608	9.739801	5.271073	8.4367	7.117926	7.773429	10.530904	6.001327	9.19298	9.524689	9.943119	6.500306	9.853066	5.967248	9.575854	9.790542	8.118394	10.360179	10.089566	5.637255
SECTM1	7.539337	6.391529	7.724544	7.477784	7.605092	7.610078	7.110595	5.8653	8.094335	6.951093	7.332594	6.866798	7.266943	6.265988	7.65146	7.678982	8.637102	8.964587	8.894826	8.292136	8.937743	8.062288	8.828427	8.757483	8.441922	9.295212	8.803413	7.118247	9.500672	8.327257	9.847684	7.054935	8.090176	7.267297	8.457748	9.86295	7.377008	7.983691	8.420799	8.637432	7.302309	8.483806	6.480338	8.699851	8.581043	7.542164	9.127135	8.898367	6.503415
TMEM159	9.569406	9.188297	8.869947	9.527011	9.456528	9.107129	10.019053	9.680635	10.22721	9.39421	9.680258	9.764664	10.272269	9.311529	9.04435	9.258856	8.338024	9.110947	8.77183	8.366242	9.200826	8.82047	8.718247	8.629009	8.18459	8.331741	8.491056	9.119786	8.528913	8.371806	8.466407	9.800265	8.934507	10.103467	8.932553	7.66891	9.876231	9.074218	8.988752	8.790877	10.011789	8.80891	9.316636	8.088787	9.228296	8.374384	8.674158	9.170444	8.77738
RP4-781L3.1	10.402943	10.644395	10.269034	9.993723	10.814388	9.962633	10.275478	9.677979	10.268808	10.299193	9.973931	8.594778	9.372327	8.738763	10.754851	10.257586	10.630759	10.985974	10.558941	10.374434	11.421017	10.708704	11.589457	10.800044	11.213688	11.635563	11.832351	9.983602	11.375972	11.391837	11.423289	9.061143	11.045927	10.227628	11.049519	11.641277	9.382865	10.946404	11.371229	11.52457	9.311794	11.60334	9.685138	11.358107	11.438047	11.067411	11.882006	11.448055	9.241944
C19orf66	6.989021	8.19224	7.856741	7.981723	7.891229	8.020801	7.66725	8.366506	8.060526	8.036634	8.057679	7.134934	7.346921	7.178467	8.528911	8.205089	8.694724	9.52035	9.013155	8.413855	9.42502	8.16479	9.198163	9.012386	9.044564	9.371341	9.417262	7.380596	8.845388	9.330307	9.537115	7.543288	8.266534	7.837046	8.707064	9.880369	7.238478	9.204174	9.132674	9.447644	7.419256	9.799401	7.399191	9.244992	9.237434	8.704812	9.478423	8.971704	7.12211
HLA-A	12.601278	13.056162	12.758468	12.917854	13.224784	12.93574	12.604365	12.838988	12.585651	12.745708	13.263945	12.673733	12.844806	12.389057	12.723933	13.091222	13.641944	14.161624	14.189187	14.088059	13.830619	13.335111	14.174943	13.907909	13.821244	14.149457	14.287979	12.576664	14.094308	13.905786	14.122536	12.389057	13.905786	13.131884	13.905786	13.858916	12.182618	13.424073	13.62341	14.031917	12.308513	13.927494	12.673733	14.256818	13.858916	13.178832	14.094308	13.764597	12.862158
OAS2	6.803561	8.044117	7.466236	6.817005	7.103506	7.549745	6.98508	6.723261	6.866869	6.936301	6.749002	5.417313	5.274067	5.519095	7.719319	7.165371	8.995522	9.860384	8.189102	7.520044	9.517802	7.656272	9.825806	8.780831	8.650184	9.388426	10.092587	5.43848	8.840093	9.267237	9.655574	5.945452	8.489025	7.585645	8.460721	10.144638	5.64833	8.874807	9.377227	9.638916	5.843276	9.797126	5.537402	9.269859	9.553386	8.681565	9.8086	9.27152	5.747684
CDKN1A	8.315079	7.320501	7.150852	9.284882	9.281214	8.798062	9.037056	9.234084	9.358533	9.434447	8.93486	10.334687	8.925936	9.876929	10.297499	9.775464	10.503633	10.857658	11.317665	11.097421	10.630217	10.724503	10.693862	10.786255	11.02539	10.681463	11.482519	8.748303	11.537424	9.574997	10.654252	7.607573	11.054547	9.858474	10.007647	11.844604	8.593898	10.470361	8.730241	9.636501	8.993026	8.883373	8.56665	11.220326	10.396985	8.682397	11.173428	9.788291	10.614099
C1S	10.340292	10.457144	10.350668	10.429053	10.624051	10.804357	11.127274	10.486534	10.983554	11.301422	10.742331	8.833295	10.540259	10.246613	10.505704	10.66049	10.837344	12.203525	11.940895	12.424577	11.3251	11.003506	11.837931	12.356738	11.317344	12.287502	11.849778	10.406072	11.648379	12.183006	12.280104	10.437765	10.947499	10.184175	11.098663	12.319302	10.700219	11.759607	11.456316	12.039416	11.175443	12.319302	10.848238	11.847314	11.218662	11.133065	11.946112	11.782638	9.647254
MS4A4A	6.542399	6.965079	7.22417	6.438431	6.728939	7.118979	7.600702	7.270779	5.743848	7.164563	7.09905	4.968337	6.372795	6.630006	7.427214	7.226436	7.742593	8.32379	8.957044	9.545759	7.776325	6.850752	8.40227	8.914095	7.824108	8.736784	7.89052	6.728225	7.149256	8.449196	9.342144	6.312995	8.079126	6.676177	6.948012	9.266965	6.751849	7.411429	7.694312	8.637898	7.707285	8.086292	6.271645	8.370222	7.943697	6.780813	8.599485	8.249451	6.418574
TRIM22	10.357862	10.915454	10.978226	10.166265	10.567087	10.680051	10.454997	10.440588	9.541302	9.671911	10.517309	8.798223	8.744361	9.806878	11.024864	10.842811	11.222897	12.595077	11.80728	11.045335	11.85102	10.491712	12.385335	12.226375	11.362392	12.073522	11.626616	9.44435	11.87331	12.333919	12.452219	9.450719	11.40036	10.574282	11.606684	12.64826	9.154259	11.929901	11.739822	12.169445	9.492755	12.144477	9.486285	12.005953	12.291118	11.440377	12.033399	11.606684	9.308883
HLA-J	10.187862	10.301297	9.960525	10.223787	10.804517	10.420341	10.881282	10.135419	10.671592	10.628048	11.243183	9.528033	9.997479	9.341533	10.44053	10.20033	11.096605	11.392094	11.706973	11.8805	11.737958	10.89434	12.569479	11.606477	11.276626	11.537929	12.874536	9.737514	11.854972	12.162773	11.653205	9.919072	11.610257	11.064355	11.670933	11.428563	9.581104	11.289057	11.06827	11.807077	9.735686	11.674374	10.40365	12.008632	11.627224	11.296677	11.871296	11.718622	10.449373
HERC5	8.160382	8.413637	8.305877	8.068565	8.137458	7.925614	7.761185	8.217766	7.999517	7.262729	6.762604	5.704939	6.086558	6.289344	9.018447	7.493263	10.071318	10.108692	8.432352	8.338531	9.991487	7.743584	10.866907	9.244735	10.490391	10.086646	11.03019	6.500925	9.206766	10.444643	10.225723	6.676796	9.189504	8.619011	8.092641	11.019834	6.403271	10.265417	10.128148	10.657949	6.319528	10.758584	6.617968	10.194436	10.43039	9.512814	10.948488	10.675413	6.039131
IFI16	9.961758	9.913656	10.177947	9.84124	9.925293	10.117327	10.250551	10.110348	9.899612	9.917587	10.048513	9.366693	9.51648	9.388801	10.367276	9.792463	10.308255	11.717115	10.898607	11.202857	11.00356	10.086206	11.146066	11.586658	10.652954	11.833445	11.240537	9.532379	11.231036	11.128309	11.413709	9.592611	10.420838	10.03312	10.648845	11.583181	9.559073	11.161138	10.785328	11.372772	9.65477	11.344261	9.526232	11.156261	11.179764	10.655453	11.32603	11.393548	9.133903
CCR1	6.515618	7.107332	6.744624	6.589982	6.83287	7.139056	6.869732	6.689851	6.798132	6.852392	6.251842	5.651564	6.001192	5.821956	7.466599	7.430629	7.321618	8.611259	8.341995	8.437688	8.349421	6.628437	8.728747	8.656625	7.851129	8.586579	8.528411	5.937127	8.943307	8.691927	9.29705	6.589414	7.842703	6.060746	7.027363	10.079034	6.542099	7.538543	7.556237	8.768453	6.652233	8.480183	5.803753	9.236314	8.12424	7.109283	9.163854	8.863094	6.106662
IFIH1	5.792252	6.355275	4.808895	5.166628	5.2686	6.480578	5.467734	5.942267	5.977024	6.312332	5.848386	4.642608	4.722394	4.858134	6.80453	6.117264	8.301754	8.662809	7.135986	6.597141	8.379663	4.729191	8.688783	7.847353	7.907148	8.432918	8.471444	4.717765	7.816863	8.126185	8.381262	5.051032	6.591603	5.969054	6.74123	9.585381	4.726867	7.969665	7.366172	8.204307	4.838589	8.408833	4.748735	7.65112	8.108061	7.066936	8.16777	8.307417	4.765464
DOK2	5.646233	7.099863	6.533884	6.599509	6.881752	6.364872	6.803839	6.513785	6.116868	6.284447	6.831446	6.172209	6.25751	6.358655	6.864773	7.383338	7.186417	7.026507	7.454751	7.799704	7.59677	6.988581	7.482909	7.431934	7.081751	7.641849	7.91172	6.007561	7.027333	8.193898	7.87484	6.398016	7.797561	6.347773	7.009443	8.19554	6.081114	6.98756	6.575221	7.490995	6.330374	7.73294	6.410126	7.950992	7.002476	6.851087	7.049813	7.137729	6.25576
SEC61A1	9.384327	8.393248	7.371335	9.680846	8.305989	9.429518	9.632178	8.187332	9.437416	9.53369	8.017326	8.775109	8.367048	8.597622	9.662702	9.156485	9.687019	9.741281	9.256816	9.517927	9.627936	9.179613	9.827033	9.777587	9.155204	9.385166	10.153604	8.69416	8.882495	9.727621	9.466345	8.748948	9.423201	8.814967	9.100193	9.615687	8.806777	8.790457	8.372469	9.77019	9.573953	9.618843	9.43072	10.028313	9.533161	9.304136	9.671564	9.739049	10.233032
MX2	9.167274	9.741098	9.013662	9.288414	9.319829	9.205362	9.396207	8.84728	8.989614	9.267591	7.975065	7.399343	7.355133	7.469205	9.831894	9.238239	10.244362	11.892123	9.766971	9.622259	11.364025	9.370889	10.996682	10.691994	10.732895	11.699309	11.755947	7.73275	10.744702	11.333761	11.475957	7.678975	10.20861	9.359675	9.674172	12.029352	7.736405	11.190197	11.282883	11.624928	7.895596	11.636405	7.590165	11.475957	11.576752	10.385996	11.768728	11.152328	7.364459
EIF2AK2	7.610921	7.794078	8.026766	7.901564	7.680617	8.035607	7.421101	7.960181	7.674447	7.814397	7.572649	6.945945	7.243651	7.166768	7.763346	8.002552	8.941068	9.599535	8.474839	7.676645	8.807322	7.616452	9.16426	8.78536	8.908807	9.064716	9.438439	7.25539	8.680073	8.865216	8.846449	7.299497	8.147888	8.077789	8.131828	9.155813	7.26098	8.87826	9.312953	8.914331	7.189426	9.247536	7.097603	8.562856	8.801857	8.834727	9.043217	8.836572	6.68154
C4A	6.596264	6.459558	6.362996	6.863915	6.346151	6.460131	6.802849	5.838742	6.589582	6.251342	6.162652	5.969576	6.423496	5.838764	6.151575	6.447722	6.511122	8.000751	7.191943	7.735243	7.787815	6.743162	7.810413	7.697865	7.109194	8.672464	8.021341	6.367189	7.592188	6.804298	7.458924	6.293416	6.750993	5.957606	6.592751	7.091953	6.248131	6.817019	7.33615	6.968848	6.740706	6.572892	6.149896	7.920571	7.058041	8.067506	8.719732	7.982871	6.100057
TNFRSF21	6.921596	7.332863	7.052277	7.122572	7.131238	6.908777	7.047069	8.187003	7.078768	6.534054	6.86096	6.359101	6.250587	7.568937	6.997042	6.931281	8.176645	8.845528	8.680624	9.203397	7.840026	6.938246	8.843258	9.274713	8.608533	9.275868	9.139024	6.627773	6.932681	8.369706	8.351663	6.452248	8.988724	6.069578	7.241239	8.798307	7.572191	7.718363	8.047357	8.94849	8.004172	7.825809	7.433238	9.596541	8.015052	8.516733	7.902217	7.80412	7.087118
S100A6	8.709191	8.362642	8.751414	9.3224	9.198945	8.86514	9.652976	8.651214	9.206191	9.223001	9.389636	8.410682	9.069798	9.627516	9.2171	9.3605	9.697987	9.958466	9.632931	10.641603	9.85683	9.69254	10.027622	10.338859	9.66366	10.774817	10.271236	9.91979	9.771182	10.835551	10.565268	9.121722	9.281914	8.915706	9.87004	10.802915	9.649421	9.616208	9.430262	9.293325	9.670399	10.120516	9.694368	9.813387	9.071351	9.678777	9.575011	9.105238	8.755431
SERPINE1	4.916677	4.991154	4.626025	5.351969	5.044418	4.435549	4.948676	5.365528	5.624651	6.260997	4.669529	4.90434	4.566512	5.388119	5.03076	4.76269	6.688938	7.421942	7.584696	7.595184	7.25963	5.81408	7.479491	6.849206	6.782731	5.899426	7.710114	6.299359	7.014694	6.243534	6.568417	5.427405	7.431281	5.202697	6.119201	7.017033	4.95149	6.746764	5.281629	7.234261	5.328081	5.959529	4.677575	7.602444	6.094428	6.171286	5.782247	8.756317	4.713716
P2RX4	7.661993	7.894841	5.972664	7.335744	7.534715	6.707486	6.358676	7.118343	7.342677	6.488762	6.830326	6.199092	6.714477	6.814157	6.940956	7.47216	7.563096	8.076056	8.364516	8.077675	8.052221	7.654034	8.029517	8.115135	7.440498	7.611031	7.669582	7.150098	8.032862	8.166343	8.182552	7.124166	7.68319	6.870528	7.86468	8.954547	7.432024	7.143494	7.481584	7.904325	7.4411	7.950321	7.09072	8.189647	7.302379	7.086477	8.168679	8.060519	6.494393
TFEC	5.216193	3.178158	3.789754	4.793663	4.870008	4.881969	2.992711	4.970385	3.401377	4.795152	4.356258	3.586612	3.714773	3.929637	4.952247	4.944847	3.962827	6.164029	5.643448	5.793374	5.90208	5.241711	6.264571	5.750146	5.364133	5.895267	5.752415	3.922031	5.265241	6.598375	6.662358	4.046377	5.618645	4.062842	4.685316	6.7071	3.994452	5.247917	4.583525	6.152211	3.951214	5.438978	3.965125	5.895854	5.446844	4.748117	5.791406	5.456813	3.736764
PARP12	8.711212	8.96156	8.636692	8.70056	8.975302	8.787093	8.504606	8.626581	8.570879	8.967655	9.374014	7.576573	7.867781	8.011002	9.127822	8.83854	10.761453	10.715666	9.563365	9.212617	10.439764	8.723868	10.903904	9.652425	10.781602	10.582099	11.688709	7.775317	10.431706	10.799146	10.836904	8.052567	9.544086	8.735429	9.659548	11.018801	7.821597	10.39713	10.203822	10.539587	8.118711	10.752804	7.747148	10.726294	10.375678	9.703975	11.015031	10.296414	8.240198
SP110	8.064015	8.177178	7.799748	8.324832	8.272948	8.125818	7.970971	8.080125	8.309628	8.14944	7.964139	7.150881	7.407708	7.14761	8.455208	7.909479	9.151004	9.382941	8.869534	8.403093	9.49206	7.983446	9.947612	8.95442	9.709139	9.695601	10.225542	7.495541	9.48317	9.832671	9.850593	7.35117	8.688924	7.956733	8.688452	10.19172	7.341348	9.282297	9.299212	9.839259	7.538177	9.794156	7.458975	9.744175	9.463992	8.586157	10.058906	9.477614	7.245318
OAS1	7.937258	8.648305	8.236216	7.817324	8.167166	7.679754	7.982822	7.18241	7.581004	8.25756	7.837057	7.066146	6.587012	6.666482	9.243047	8.174687	10.851354	11.17988	8.999711	8.290304	11.182182	7.827371	11.786298	10.234269	11.287723	10.913575	12.206728	5.207159	10.402124	10.165593	11.323632	5.740551	9.805316	8.780924	9.154679	11.54864	5.8497	10.504816	10.726757	10.668602	6.35301	10.558943	6.253967	10.581255	10.658768	10.210322	10.9292	11.364355	6.922226
GATM	8.067751	8.024802	8.252123	7.345196	7.489496	7.892036	7.602951	7.696649	7.243412	7.613834	7.69992	7.636178	7.700364	7.692505	7.182596	7.833562	6.936916	7.378516	6.867174	6.282683	7.088155	6.7482	6.619105	7.121629	5.882207	6.858231	6.31654	7.700934	6.946424	6.188638	6.99242	7.927567	7.090552	8.247473	7.048692	5.185444	7.858442	7.432342	7.50265	7.242429	7.762982	7.144172	7.799092	6.397582	7.391739	7.043422	7.128215	6.984752	7.572306
DHX58	5.980652	6.501064	5.815025	5.792339	5.714342	6.554397	5.916885	5.954513	6.941776	6.501774	6.106716	5.413647	5.457984	5.804809	7.077063	6.201494	8.145205	7.966492	5.851819	6.480026	8.287972	6.766523	8.263131	6.123023	8.06664	7.637966	8.443097	5.415072	7.06902	7.958312	7.772778	5.710509	6.901468	5.909018	7.235446	8.57854	5.626807	7.466475	7.690577	7.529718	5.568579	8.213157	5.453284	8.168559	7.792149	6.802076	7.879625	7.503145	5.469864
LILRB1	6.361135	7.124193	5.922277	5.415241	5.989056	5.782206	5.850291	4.960795	6.251154	6.38675	5.387281	5.455118	5.743233	5.491283	6.948091	6.538633	6.472431	7.596195	7.918263	7.537955	6.422887	6.827569	7.406905	7.234935	5.449637	6.746196	6.945281	5.970753	6.724045	8.001886	8.036478	5.973268	6.640463	5.585394	6.073168	8.320252	5.848327	6.395807	5.983624	7.040431	5.694733	7.244977	5.53226	7.751764	6.934219	6.457572	7.484047	6.696927	5.975313
MT2A	12.1368	11.609284	12.220204	11.639564	11.610951	12.062483	12.213791	12.192876	11.849374	12.014234	11.621276	12.184999	12.268924	11.373555	13.156179	11.938088	13.643742	12.739148	13.547847	13.873155	12.450911	13.03463	13.117679	12.568047	13.96354	12.376222	12.027803	12.516278	13.895185	12.698819	12.957327	12.282058	12.219245	12.436336	12.143929	13.505034	12.4147	12.292997	12.729066	13.202697	12.239382	12.311712	11.604936	12.979118	12.713739	13.290415	13.13214	14.789707	11.628181
RTP4	5.948153	6.620756	6.029951	7.108706	7.318602	6.32038	7.403172	5.869003	6.974842	7.89415	7.263864	5.630395	4.76894	5.939236	7.462284	5.997861	9.029595	9.675279	8.59458	7.770945	9.321711	7.091828	9.409326	8.44834	9.447613	9.084878	10.080667	5.148431	9.150055	9.338175	9.620888	6.011539	8.073995	6.457695	7.740057	9.917382	6.015894	9.258307	8.624138	9.743569	5.65891	8.667997	5.714024	9.299558	9.67337	6.941433	9.542329	9.39148	6.48407
DDX58	7.78962	8.653009	7.35907	8.278694	8.138945	7.9277	7.918849	7.24846	8.098691	7.209579	7.942308	6.715776	6.833292	6.985016	8.32111	8.201389	10.074838	10.517581	8.972179	8.095775	10.122648	7.498963	10.69637	8.716675	10.082503	9.840096	11.114958	6.795789	9.969113	8.413289	10.162947	7.165634	8.850667	8.306827	7.918235	10.789838	6.956436	9.585977	9.646212	10.531741	7.164459	10.53822	6.888637	10.192268	9.723756	8.830445	10.256201	10.426413	7.085753
SAMHD1	8.291431	8.676216	8.751167	8.366663	8.429222	8.983455	9.080594	8.849627	8.380858	8.685007	8.527077	7.158642	8.105376	7.800514	9.893374	8.681956	9.69677	9.552385	9.526933	9.221586	8.873335	9.112827	9.051868	8.798877	9.934397	9.499115	9.23034	8.200955	9.938644	9.607995	10.218228	8.226217	8.85995	7.934303	8.753892	10.164693	8.097722	9.493835	9.698164	9.850762	8.615901	9.570223	7.995153	9.849747	9.558296	9.029364	10.177022	9.774523	7.736646
RRAD	6.352833	6.868606	5.971622	7.106689	7.020292	5.978088	7.767155	6.489994	6.91043	6.932963	6.424686	6.62445	7.142288	6.516694	8.339337	7.361048	7.601181	8.979471	8.415931	7.556881	7.805116	7.348242	8.104318	7.729276	7.328759	6.988592	7.85044	7.825387	6.560365	7.195009	8.275361	6.732422	7.633753	6.507193	6.734357	9.472011	6.549563	7.446819	7.62622	7.238209	7.220944	6.792321	6.206215	7.483604	7.932089	6.685719	7.062599	7.240344	7.379587
VSIG4	7.712742	8.115153	7.746853	7.587143	8.130659	7.891167	8.170981	7.896983	7.900022	8.061881	7.875906	6.314283	7.70283	7.573515	8.821294	8.059218	8.835517	9.169733	9.675918	11.329472	8.489466	8.617098	9.272179	9.587492	8.863336	9.747924	8.766993	8.891569	9.24345	8.010269	9.911784	8.096112	7.844068	6.604225	8.622475	8.996457	8.917316	7.739109	9.397864	9.944209	8.929244	9.484848	7.611673	8.885422	8.192128	7.969465	10.037775	10.042423	7.634375
TAP1	9.255837	9.188604	9.619275	9.192756	9.958578	9.475282	9.253052	9.707175	9.443532	9.862778	10.532522	8.949729	9.028216	8.992153	9.658161	9.904517	10.050954	10.908297	11.181657	10.9598	10.949538	9.89709	11.535791	10.788277	11.273595	10.803345	12.037584	8.836546	11.859026	11.330192	11.519657	9.470308	10.594836	9.732897	11.123009	11.500949	8.842525	10.751799	9.947144	10.695134	8.877099	10.893944	8.806515	11.195528	10.73547	10.207705	11.351804	10.790404	9.581288
IFI35	8.323379	8.692307	7.460392	8.183255	8.022131	8.168018	8.128342	7.60751	8.826522	8.629099	8.254667	6.996264	7.272178	7.042464	8.718398	8.104983	10.020263	10.397797	8.932593	8.481383	10.37185	8.322313	10.669044	9.1226	9.990347	10.392411	11.255579	7.044578	10.037583	10.418624	10.652803	7.158937	9.010223	8.12363	9.109523	11.107555	7.005551	9.586105	9.947074	10.406516	7.199297	10.693684	7.08877	10.38869	10.139129	9.181669	10.737567	9.779912	7.439749
DDX60	8.958489	9.22465	9.339881	8.804622	8.682308	8.944358	8.43886	8.661803	8.037211	8.707574	9.328521	7.210313	7.300196	7.685522	8.831046	8.430979	11.245631	11.03365	9.56953	8.992895	10.958158	8.239918	11.554671	10.159509	11.279375	10.706905	11.513839	7.002629	10.99338	10.14038	11.001279	8.326778	9.849472	9.272042	10.441153	10.413591	7.305852	10.388149	10.135817	10.779428	7.739684	10.399055	7.529769	10.6584	10.875195	9.955998	10.913786	10.639054	6.779064
LILRA6	5.939585	5.380975	6.187004	5.862384	6.011571	5.594058	5.992712	5.519122	7.48695	6.203676	5.746496	6.012155	5.467665	5.919414	7.177467	6.742314	6.717174	6.874921	7.714161	7.960325	6.965289	5.874466	7.542907	7.152898	7.022483	5.865301	7.651706	6.287602	6.731258	8.168662	7.795137	5.452861	7.154248	6.315621	6.273359	8.681603	5.982424	5.649968	6.638732	6.58632	5.590273	7.533598	5.538756	7.301012	6.822559	6.310278	7.053644	7.255138	6.375616
CHAC1	5.575777	5.403341	5.320552	5.485323	5.174481	5.32328	5.326404	5.236167	5.266303	6.519504	5.541932	6.193144	5.482315	7.030615	8.335586	5.297626	7.60559	6.234092	7.579039	8.135064	7.853264	5.874677	8.217465	6.987321	8.932599	6.916498	7.605243	5.83292	6.271907	6.246204	5.762614	5.427916	6.433919	7.249813	6.953246	6.121749	7.201321	6.333086	7.113001	5.391422	6.147012	6.102454	7.409664	5.578094	5.748808	6.274739	6.33407	6.852453	5.541932
GMFG	7.956598	7.814976	7.364004	7.645483	7.51458	7.425895	6.839878	7.582525	6.403265	8.359594	7.816845	6.454003	6.975799	7.220212	8.04857	7.537066	7.501245	8.588502	8.654126	8.864877	8.365602	7.613052	8.648943	8.70478	8.35106	8.955264	8.366071	7.73622	8.292423	10.013838	8.88239	7.269909	8.549744	7.624331	7.539741	8.916875	7.456672	8.08024	8.011343	8.408445	7.448908	8.61797	7.367555	8.772559	7.860471	8.045356	8.639081	8.257627	7.196716
TLR2	7.16126	5.876145	6.090552	6.247625	7.262254	6.275558	7.476995	6.095042	7.493148	5.335649	6.803154	6.335672	5.321016	6.665808	6.558306	7.05786	8.225229	8.176555	7.567222	8.268277	7.633835	6.78366	8.384833	8.240285	8.263178	7.948005	7.954537	7.559079	8.140765	8.358571	8.940212	6.301362	7.02585	6.335271	6.670489	9.302387	6.254498	6.843602	7.418805	8.168496	6.226152	6.741817	5.93926	7.531998	7.831575	6.687206	8.088145	8.155999	7.034841
DRAM1	7.164926	7.857973	7.494008	7.659118	7.726968	7.520377	7.774632	8.115053	7.546135	7.894405	7.976941	7.007525	7.293956	7.258801	8.112585	7.748782	7.892424	8.502419	8.741622	8.900266	8.124552	7.968924	8.654463	8.840149	8.297753	8.959834	8.669088	8.050556	9.196392	8.813359	8.933089	7.733357	8.271301	7.696775	8.349958	9.403243	7.936757	8.117598	8.311895	8.366899	7.786805	8.499089	7.583054	8.609687	7.746124	7.483899	9.007601	8.676371	7.161179
LGALS9	6.758427	8.085737	8.365518	5.063168	8.056843	6.529777	7.955707	7.960128	7.282699	8.128193	6.738394	6.436627	6.27239	6.637556	8.21699	8.237031	8.485015	8.926209	7.888028	8.482503	8.59758	7.391494	8.734618	8.227344	8.783371	8.83671	9.226476	6.538087	8.201318	9.836397	9.274234	6.560035	8.164988	7.139349	7.685992	9.796681	6.455513	8.442773	8.711695	9.109011	6.895733	9.569002	6.266892	9.144771	8.800482	8.259934	9.4717	8.631808	6.366578
CCL2	6.67031	8.034756	7.845777	7.307246	7.820763	7.627439	7.752902	6.970773	5.832277	6.612443	7.063546	6.464171	6.656405	6.490413	7.24216	7.634571	7.462937	10.264413	9.53966	9.329982	9.594758	7.815832	9.348674	9.877978	7.545832	9.826041	10.058627	6.186502	11.338393	9.419812	9.380724	7.501424	7.710856	8.467643	8.692274	10.815426	7.475486	9.528187	7.754843	7.969399	6.993445	9.08719	7.211008	8.651661	8.094424	7.81705	9.921631	9.537741	6.615145
MS4A6A	7.530396	7.751615	7.517443	7.3245	7.915831	7.893611	8.096399	7.795313	7.694768	7.655666	8.134553	6.578394	7.071258	7.401245	8.348604	8.058879	8.250802	8.616249	9.10439	10.051124	8.381239	7.51438	8.965963	9.54497	8.612738	9.39321	8.028066	7.058824	7.661221	9.693115	10.122087	7.573841	8.760105	7.733331	8.06805	9.970172	7.171888	8.235966	7.624302	9.212928	7.761858	9.065422	7.34109	8.908419	8.369266	7.787951	8.784776	8.351786	7.109678
CFI	6.346172	6.717855	6.722252	6.203821	6.830971	6.42916	6.443083	6.549439	7.07677	7.054316	6.509036	5.059893	6.187122	6.201042	6.871996	6.223292	6.497838	7.975554	7.48226	7.841246	6.992321	7.53426	6.930691	8.320866	6.826811	8.223836	7.285847	6.044921	7.005485	7.553852	7.876501	6.976045	7.840394	6.641382	6.865	7.6049	7.029787	7.68989	7.80455	7.114992	6.787863	6.755025	6.590534	7.696857	6.530775	6.790106	8.014938	7.368057	5.775963
TNC	5.964239	6.782967	5.998465	5.752539	6.341794	5.784602	5.73893	6.351967	6.258253	5.059465	5.569271	5.653686	5.988944	6.179839	5.929412	5.990495	6.776427	7.963781	7.231518	8.729785	6.816845	6.592512	7.365945	8.374543	7.20831	7.575664	7.277852	7.312561	5.637645	7.778608	6.005481	6.840968	6.437785	6.359993	7.409948	8.093486	6.063884	6.134505	5.623113	5.279745	6.500434	6.699006	6.606693	6.19224	5.434674	7.923424	6.615045	7.290153	5.367005
HERC6	6.925194	7.457884	7.359537	7.012631	7.339532	6.827863	7.216211	7.322607	4.433116	6.854833	7.05286	5.358325	5.399855	5.401851	7.624506	6.703061	9.139916	9.488718	7.402065	6.205505	9.271944	6.436534	9.557521	8.137094	9.452914	9.161538	9.678582	5.209661	8.43995	8.766659	9.058792	5.892727	7.82238	6.999978	8.357789	9.130096	5.573655	8.826505	8.675018	9.216805	5.722656	9.436089	5.59941	8.775208	9.294014	8.171159	9.450526	8.765484	5.663281
CYR61	8.107821	7.892075	7.664287	7.594344	7.899764	8.005627	8.888127	7.876105	8.893001	8.516301	7.438861	7.021168	7.666724	7.944097	7.254456	8.324534	9.340003	9.897223	9.598696	9.732448	9.645228	9.128342	9.007478	8.897835	8.565747	8.712101	9.578114	10.641423	9.662641	8.827374	8.265716	7.882972	8.609496	8.873438	9.527444	9.864339	7.550158	9.24885	8.046389	8.668075	8.303321	8.803472	8.546197	8.986966	7.789753	9.482975	8.793771	9.849535	7.272077
CCL8	7.610141	7.395756	8.200731	4.977333	7.228275	7.453649	7.094517	7.05775	7.271611	4.473499	6.083146	4.243948	5.341429	4.921308	7.462183	7.378689	7.58403	10.613434	9.824572	7.704624	9.736058	7.200813	9.682861	9.571531	8.050048	10.072986	9.791385	6.074802	10.577819	10.55596	10.236762	5.659314	8.510254	7.014736	6.655927	11.760977	5.355595	10.182313	7.904783	9.216649	5.394366	8.881987	5.005593	9.975781	10.03142	6.921308	10.655642	10.115709	4.359599
MT1M	5.65883	7.618162	7.219372	5.680017	7.479927	6.06742	7.503288	7.94017	5.790316	7.00728	6.433238	6.394074	6.707124	6.216286	8.282366	7.688499	7.936252	8.712073	7.973873	9.008965	7.250658	8.125517	8.637162	8.139963	9.119853	8.088533	6.997679	7.813897	8.918839	7.845495	9.376445	6.650468	6.41775	6.201032	6.94108	8.95864	7.177741	7.246882	9.252693	9.081254	7.110247	7.528098	7.193114	8.19944	7.484721	8.798911	7.792367	11.372358	5.69489
MIR7703	10.243126	10.256622	10.378	10.279778	10.082354	10.223126	10.459024	10.47471	10.51965	10.658269	10.908483	9.518674	9.583545	9.888394	9.98988	10.17968	11.446891	11.44931	11.314488	11.315544	11.380645	10.259765	12.363879	11.415142	11.843629	11.942721	12.336457	9.586822	12.191792	11.971342	12.09903	10.20096	11.285782	10.271413	11.371314	11.79426	9.625832	11.204012	11.0095	11.570409	9.837893	11.492745	9.643073	11.745907	11.558678	11.195902	11.745907	10.983094	10.318765
PAIP2B	8.95744	8.769183	8.916462	8.990087	8.348391	9.285236	9.227776	8.784919	9.101605	9.39971	9.520057	9.429291	10.043962	9.335888	8.332775	9.00611	8.577345	8.756141	7.486707	7.108391	8.701583	9.019928	8.464006	8.329057	7.184723	7.71795	7.589111	9.198299	8.413278	7.253917	7.140619	9.265581	8.206793	9.837107	8.898166	6.464229	9.559323	8.525169	8.916311	8.40311	9.067772	8.027965	8.505586	7.29103	8.808036	8.275761	8.601521	7.855079	8.887445
TNFSF10	9.269649	9.70216	10.030318	9.865016	9.630478	9.863966	9.5494	9.668934	9.241067	9.16707	9.962333	8.228591	8.587125	8.913253	10.165826	9.621132	9.841906	11.038711	10.42487	10.021447	10.756243	9.653288	10.836348	10.795821	10.407029	11.390412	11.35502	8.45918	10.988863	11.002203	11.407616	9.248207	9.97593	9.367255	9.432628	11.520003	9.253184	10.735301	10.675094	11.029041	9.331982	10.974455	8.756077	10.944979	10.923909	9.581044	11.243972	11.372158	8.158097
HLA-F	9.852809	10.118746	9.829808	9.909125	10.148946	9.994741	10.19179	9.942002	10.165021	9.98591	11.295481	9.149054	9.835348	9.479691	10.167756	10.072427	10.453359	11.122247	11.356309	11.424215	11.089063	10.060838	11.66204	10.885228	10.822619	11.42926	12.180317	9.361349	11.559243	11.578539	11.476415	9.970179	10.962284	10.76949	10.782859	11.199211	9.54649	10.921052	10.830595	10.979892	9.718015	10.973166	9.806718	11.208062	11.062618	10.675673	11.578539	11.331734	9.760126
ACP5	8.015779	7.97902	7.949812	7.997479	7.932345	7.559173	7.663208	7.981493	6.396372	6.592642	7.853502	8.013361	7.00812	7.526935	8.57768	8.241738	8.59217	8.129782	8.518555	9.504731	8.047422	8.33135	8.517749	8.607565	8.651204	9.060448	8.389042	7.199975	7.613395	8.892856	8.917938	7.081369	8.872977	7.549307	7.623456	7.834228	7.280551	7.890077	7.806728	7.655533	7.403009	8.119956	7.385897	9.065379	8.212	7.588338	9.051239	8.500001	8.620615
FKBP11	6.979647	6.558931	5.525813	6.838896	6.86609	6.770782	7.042918	5.85182	7.200067	7.227115	6.995518	6.387404	6.389529	6.626836	6.165621	6.73893	7.267387	8.183054	7.85867	8.084751	7.682769	7.360854	8.397715	8.379899	7.420486	8.532967	7.693904	6.102453	8.215617	8.297899	8.009022	6.695087	7.597539	6.510046	7.046751	8.113271	6.079693	7.712001	7.220033	7.830192	6.616477	6.942486	6.83831	8.216952	7.318351	7.740219	8.23778	7.161135	6.633302
RARRES3	8.033922	7.968683	8.239308	7.983701	7.967818	8.036035	8.852923	8.739251	7.727337	9.051739	8.728848	6.231911	7.423531	7.480219	8.096001	7.902326	8.808225	9.197114	11.17979	10.212457	9.709714	8.039933	9.893127	9.650915	9.06364	9.925616	10.180811	7.299579	11.018041	10.670018	10.881666	7.749806	9.446992	7.907805	8.698852	10.648243	7.861855	9.122269	9.269088	9.764021	7.967596	9.350705	7.548458	10.017826	9.282313	8.581055	10.285837	9.782453	7.532915
MYBPH	5.624877	5.166637	5.591771	5.309618	5.472807	4.697731	4.973229	4.865567	6.029724	7.191224	6.06961	6.313816	5.763759	6.361838	5.204086	4.764898	6.771242	6.72	6.94943	8.353049	6.946378	6.180669	8.021489	8.080765	6.406461	7.736139	7.694778	5.928092	6.10096	5.636968	6.05311	6.51766	7.049891	6.781659	6.134143	5.956272	6.537334	5.823163	5.72553	5.737206	6.356843	6.38373	6.606389	6.114146	6.911111	6.865873	6.272231	5.627161	7.72474
LILRB2	5.846143	5.697674	5.778966	4.435265	4.391387	4.801438	5.391284	6.018736	5.096093	5.698569	5.385164	4.519836	4.640152	4.952039	6.11058	5.782737	5.793586	6.724231	6.970637	6.998615	7.209087	4.916921	7.208059	7.359895	5.835491	7.207702	6.821686	5.1156	6.976101	7.830066	8.398804	5.080605	6.718163	4.993667	5.544715	8.553621	4.996533	5.942841	5.522118	6.47168	4.875607	6.442468	4.917445	7.724444	6.042257	5.99387	6.861997	6.567072	4.866465
CASP1	8.686435	8.905198	8.982651	8.678887	8.533339	8.677454	8.671537	8.653899	8.625352	8.949834	8.987801	8.018166	8.103286	8.375442	8.785203	8.600009	9.010682	9.70606	9.624916	9.277878	9.616795	8.855324	9.673314	9.888403	9.270835	9.832338	9.864229	8.444972	9.925214	9.850465	10.26131	8.596094	9.077272	8.754383	9.262843	10.313591	8.375191	9.359967	9.19402	9.740268	8.360353	9.693566	8.631292	9.648572	9.621427	8.804264	9.789698	9.123627	8.370832
ASNS	4.669399	6.220739	5.884418	6.479864	6.049487	4.587207	6.376875	5.886307	6.098473	6.225742	6.251747	6.962218	6.463949	6.655816	6.191106	6.485933	7.435798	7.122208	6.90409	7.451827	7.854803	5.833164	8.460317	6.732532	7.202301	7.258147	8.575191	6.146493	6.732477	7.158329	5.631611	7.111068	6.135247	7.110239	7.110239	6.481263	6.917374	6.422987	6.89867	6.657252	6.072246	7.66703	6.852553	6.304155	6.350016	7.806137	6.530625	6.398699	6.22449
ERV3-2	5.561995	5.306667	3.478804	4.88043	4.802546	4.423482	4.569731	3.861018	5.602054	5.329218	5.267845	4.364404	4.268095	4.706355	5.220082	5.158558	5.279298	5.582048	7.278358	5.429855	5.710455	5.681798	6.248183	6.189978	6.698305	5.589218	7.058797	5.527348	6.840421	6.474456	5.125972	4.710132	5.660472	5.255496	4.474983	8.097709	4.389514	6.390475	5.52419	5.992583	4.494745	6.128264	4.574845	6.596759	4.662044	5.315804	5.46762	7.550274	4.475996
SRPX	8.895174	9.077616	8.738181	8.964205	9.103176	8.952791	9.496767	9.251226	8.860895	9.457311	8.84389	7.87733	9.614605	9.012351	9.296534	8.533488	9.165864	11.108693	10.17102	11.208071	9.748419	9.385969	10.722283	11.223425	10.467735	11.403936	10.620972	8.947935	9.513705	9.518861	11.373373	9.344422	9.321722	8.664507	9.012351	11.205935	10.23601	9.491617	11.615209	11.527331	10.664158	8.878222	8.812958	10.794682	9.356625	9.024726	10.364295	10.754924	8.74978
PSMB9	9.49526	9.872535	9.572442	9.136221	9.565597	9.375639	9.413689	9.726928	9.461909	9.476235	10.616486	8.28563	8.542479	8.433253	9.245446	9.634068	9.765118	11.027811	11.720771	10.719489	11.105937	9.516774	11.113301	11.17184	10.629304	11.089593	12.006242	8.805562	11.728144	11.501885	11.554839	9.045792	10.543518	9.833874	10.923317	11.785537	8.919642	10.693095	10.793377	11.285091	8.847499	11.34717	9.084432	11.227276	10.890387	10.138492	11.442135	10.722623	9.224988
CHN1	6.761896	6.758802	7.25354	8.096757	7.084934	7.378787	7.262784	6.255884	6.036688	7.171631	6.427241	6.375392	6.361631	6.870037	7.292897	6.637525	6.905577	8.948222	8.511651	9.157622	8.31103	7.794931	8.070252	8.604695	6.932897	9.310499	8.032086	6.082072	6.772962	8.768015	8.230868	6.979862	9.174082	6.525522	6.869679	9.08722	6.872053	7.770983	7.239206	7.498523	6.971154	7.493234	7.179588	8.606601	7.990885	8.441152	8.487569	7.319016	5.998597
CD14	8.5835	8.95285	8.442499	8.168206	8.8532	8.912624	9.15588	8.862936	8.758205	8.943831	8.503196	7.529105	8.653589	8.211634	8.584219	8.317374	8.921533	9.909089	10.220216	10.776862	9.548498	8.959527	9.993173	10.320322	9.192415	10.994992	9.597985	8.618806	9.158255	10.147045	10.009656	8.280656	9.086235	7.9423	8.945171	10.741596	8.471216	8.982549	9.056701	9.699293	8.554301	10.893381	8.693555	9.948407	9.073835	8.978327	11.097336	9.786886	8.561773
VCAM1	7.17894	7.732845	7.995504	7.406086	7.723384	8.025166	7.086726	8.042594	7.64244	7.836606	7.344061	7.029758	6.654225	7.442612	7.556817	7.382814	7.832396	9.827134	9.47677	9.550655	8.425135	8.406465	9.115274	9.715789	7.794081	9.942569	9.082047	6.070505	10.027885	9.746688	9.969231	7.388418	8.13741	7.188008	8.081452	9.849837	6.840189	9.202921	8.210017	8.745254	7.773575	8.964491	7.319524	9.319271	8.312619	9.000461	9.034238	8.930507	7.075743
ANGPT2	5.956561	4.619696	5.259258	5.956561	5.808865	5.418112	6.05881	5.584205	4.132346	6.742582	4.855978	4.276004	4.92932	4.602763	4.547484	5.577758	5.55814	6.697013	6.955504	6.012823	6.681738	6.389495	6.501854	6.089035	6.147712	6.232687	7.029041	5.802495	5.33124	6.478378	6.49757	5.113637	5.835352	5.850871	5.690123	6.478677	5.131257	6.025653	5.979525	6.634728	5.713997	5.997809	5.097305	6.351039	5.349148	6.163756	7.214057	8.313069	4.992756
TWIST1	8.225555	7.871471	7.580678	7.869725	7.295875	8.519323	7.443329	8.295596	6.948796	8.411166	7.341757	6.421317	7.726769	7.769453	9.122144	8.045007	8.102308	8.426733	8.453512	8.797452	8.558391	7.620069	8.956594	8.49883	8.697441	9.228481	8.267232	7.472342	8.47927	8.363726	9.386106	7.473838	8.267691	7.380631	7.972051	9.70939	7.27627	8.626964	8.587309	8.646589	8.22274	8.665109	8.418632	9.348571	8.636191	8.434723	9.49035	9.051903	7.178933
SAA1	5.662728	6.477904	6.193985	6.100849	7.165405	6.101067	7.296002	7.453334	6.288645	6.673594	6.398157	6.069575	6.42139	6.435447	7.461674	7.326944	7.961343	7.521126	10.860512	11.059558	6.627122	8.825147	8.700276	7.48953	8.156178	8.566314	8.170263	6.33463	8.745737	5.502212	7.083589	6.686539	9.220572	7.168073	6.207429	6.588269	7.982561	8.362086	11.512513	9.495496	8.09284	7.085906	8.338584	9.020579	7.134773	5.543232	7.608773	8.033877	8.248612
CTSS	7.967562	7.492259	7.743218	7.213942	7.527999	7.690982	7.764818	7.273664	7.261231	7.730334	7.885117	6.723926	6.936694	6.989932	7.92669	7.992002	7.910016	8.786528	9.311344	9.342232	8.4679	7.745163	8.678571	8.47474	7.214499	8.266995	8.194454	7.240382	8.817373	8.885655	9.501278	7.11856	8.04655	7.284234	8.054766	9.094197	6.84996	8.191036	7.889673	8.538514	7.328001	8.226199	6.921428	8.557177	8.113828	7.874695	8.745668	8.029086	6.970227
SAMSN1	5.665158	5.374682	3.627944	4.636544	4.62534	5.185863	4.56553	3.791011	5.420002	5.251086	5.560442	4.209866	4.368074	4.908691	5.636717	5.445284	5.335568	6.975882	6.226781	6.73056	5.687407	5.247108	6.451343	6.848364	5.499279	6.759633	5.875811	4.767406	6.800289	6.836798	7.226107	4.503831	6.275235	4.96151	5.448948	7.56772	4.329658	5.874723	5.08454	5.984369	4.307571	5.367018	4.06462	6.420564	4.935731	6.111071	5.85554	5.935777	4.40442
IFIT2	8.22277	8.082372	7.904343	8.213538	8.511946	7.816626	8.508066	8.675556	8.68797	8.33077	7.578938	6.483674	6.641409	6.337878	9.271248	8.360144	10.91408	10.476391	9.266161	8.061245	10.427425	7.018643	11.268483	9.093902	11.112229	9.134491	11.178248	6.626867	10.091552	11.053468	10.769456	6.814745	9.057335	7.841308	8.262917	11.883688	7.131593	10.136883	10.212304	10.851384	6.897464	11.117023	6.905579	10.433499	10.9362	8.521749	11.222163	11.574129	6.632923
IFIT1	10.587307	10.068492	10.985851	10.447633	10.782429	10.762267	10.351811	10.891224	9.866673	9.807264	9.159449	7.259844	7.86203	7.802805	10.591512	10.456139	13.003691	12.85222	10.36629	8.929455	12.684097	8.746358	13.30347	10.888105	13.239312	12.913857	13.176698	7.508868	11.701642	12.651505	13.063834	8.189343	11.850476	10.525978	10.944291	13.513969	8.498562	12.466356	12.733437	13.116988	8.451734	12.916009	8.437789	12.692002	12.842548	11.649635	13.063834	12.943427	7.77952
IGFBP4	9.1012	9.740399	9.30139	9.445912	9.558053	9.376172	9.956492	9.437066	9.785685	9.787546	9.409884	8.453273	9.528494	9.703816	9.609098	9.022455	9.830761	10.97643	10.855125	11.519372	10.086664	10.271663	10.199825	11.588761	10.104169	11.652441	10.748099	8.959414	9.69877	10.587644	10.66256	9.741468	10.168407	8.764652	9.004288	11.904278	9.533432	10.19966	10.884495	10.566154	9.777168	10.613025	9.92426	11.33415	9.502683	9.795388	11.164662	10.403613	9.05444
SLC52A2	6.452142	6.007017	6.008218	6.711761	6.11973	6.037379	7.530569	5.979801	7.491302	6.970498	5.97418	7.740818	6.276155	6.45448	7.590697	6.251112	7.258735	7.764421	7.887696	8.065185	7.146756	7.555911	7.139277	7.391454	7.551441	6.226848	8.541976	6.817512	6.706991	6.844184	6.590184	7.060483	7.340906	6.157149	7.890384	7.28999	6.162233	6.909703	6.548351	7.396948	6.630213	6.516924	6.933713	7.361845	7.604635	6.710665	6.768387	6.82685	8.002062
NT5E	6.595969	6.708369	6.649647	6.986098	7.152716	6.849678	6.942245	6.648839	6.662322	6.099255	5.831058	5.256505	6.222203	6.036347	6.497784	7.21042	6.681185	8.552275	7.460495	7.239191	7.775181	5.508713	8.137035	8.330325	7.009071	8.399138	7.862821	6.529096	6.529524	8.00654	8.154282	6.441134	6.99254	6.055715	7.420989	9.170175	6.008656	7.241351	7.680236	8.244416	6.430375	8.605624	6.341609	8.063439	7.119679	7.402551	7.638303	8.035513	5.519212
TIMP1	10.221429	10.715484	10.014007	10.032542	10.42498	10.194372	10.360373	9.946616	10.428538	10.582801	10.653319	9.217204	10.437359	10.411632	10.136762	10.033426	10.539381	12.060018	11.284333	12.170278	11.229234	10.453008	11.527961	12.231761	11.345016	12.506465	11.79948	9.960963	11.434623	11.92303	11.949113	9.783799	11.403497	9.554558	11.009794	12.538141	10.335755	11.0135	10.490729	11.497699	10.635182	11.655665	10.722445	12.00793	10.253432	10.469843	11.965066	12.310188	9.958026
EVI2B	7.568086	6.905353	7.499523	7.02987	7.703851	7.253554	7.537858	7.249206	6.986673	7.176258	7.959349	6.511634	6.731321	6.935357	8.068611	7.652013	7.818615	7.817364	8.188321	9.067282	7.901813	8.20339	7.983347	8.467992	7.770761	8.02809	7.247838	7.673063	8.165216	9.363798	8.607579	6.962106	8.242613	7.490114	7.59093	8.466827	6.836695	7.806831	7.586802	8.470069	6.959357	7.851466	6.82055	8.185013	7.882544	7.694421	8.383554	7.870955	6.472094
CRLF1	7.251175	7.024123	6.085914	6.376331	6.834231	7.882384	6.498933	6.370733	5.72093	6.850429	6.329262	6.758182	6.85385	6.773895	6.714295	7.732355	8.163293	7.468131	7.577828	8.317821	7.942034	7.761328	8.026186	7.228672	8.072642	7.209291	8.448897	8.369706	6.079853	6.945536	6.989828	7.775574	6.727577	6.677414	8.429688	8.389708	7.84644	5.973093	8.401237	7.62268	7.348197	8.383534	6.748346	7.032265	6.879272	7.857335	5.932089	7.412771	6.708196
PLEK	7.432746	7.508684	7.638087	7.324702	7.300966	7.136585	7.490239	6.901643	6.965625	7.120577	7.489978	6.794813	6.715729	7.038043	7.951976	7.403198	8.223841	7.931	8.37599	8.425672	8.438886	7.799281	7.934321	8.133226	7.457305	7.624568	7.984754	7.110452	8.625212	9.097822	8.577124	6.9437	7.968615	7.138425	7.792949	9.143259	7.146403	8.179766	7.222426	8.165736	7.053914	7.938948	6.946291	8.250267	8.098127	7.790829	8.980355	7.442459	6.830286
CHRNA1	5.35432	5.534101	5.192849	5.29316	4.812091	5.378472	5.977655	5.35554	5.000744	5.210794	5.741864	6.195385	5.572655	6.10417	5.695451	5.016701	6.042166	6.250887	7.396101	7.286043	6.313882	6.026545	6.462838	7.002455	6.757705	7.267972	6.47203	5.400024	6.136934	5.450804	5.225857	5.354576	5.95147	6.269672	5.934179	5.908228	6.022708	6.515954	6.121909	6.025182	5.59455	5.977587	5.74039	5.383213	6.909555	5.841814	6.189842	6.223177	8.192424
TDRD7	7.918344	8.030916	8.144461	7.85727	8.177621	8.28834	7.873929	7.596106	7.706385	8.466887	8.29532	7.730338	7.486705	7.79972	8.23656	7.999904	9.447537	9.380274	8.700447	8.154685	9.286161	8.244247	9.60285	8.313707	9.760319	9.1297	10.039935	7.567069	9.00183	9.25728	9.674887	7.355508	8.590256	8.397735	8.508213	10.161029	7.894262	9.152218	8.692266	9.431737	7.763181	9.244624	7.417388	9.30023	9.342943	8.21645	9.640539	9.624822	7.842514
COL4A2	8.998586	10.193811	8.574308	8.980712	8.894249	8.696999	9.297635	9.142956	9.457256	9.27546	8.375199	7.887193	9.261362	8.570938	8.912899	8.883152	8.962816	10.387246	10.441305	10.82105	9.898422	9.573225	9.620364	10.122507	9.303977	9.864302	9.579118	8.782222	8.823773	10.226976	8.828871	8.434692	9.593475	9.238721	9.029479	10.371607	9.398037	9.449586	10.849713	9.454971	9.438819	9.304888	9.176789	10.208456	8.646829	9.417122	10.362402	10.490727	8.630865
MYC	9.337616	8.104322	8.963005	8.393366	7.814412	8.490677	9.51623	9.319706	9.979289	10.029868	8.59813	10.51575	10.069777	8.490429	10.356422	8.458695	10.550052	10.975638	10.911286	10.891294	11.309977	9.572929	10.657561	10.565069	10.876052	9.822677	11.073225	11.452991	12.230969	9.365793	9.69685	10.455925	10.401036	10.427026	10.185256	10.330577	8.741514	11.087772	9.033476	10.381902	9.87209	9.167086	8.671363	10.917037	10.159279	10.863357	10.487181	11.334982	10.544929
BST2	9.118798	8.601722	7.012668	9.133392	8.364067	9.196884	8.950721	9.586718	9.750377	10.156392	7.247033	6.409827	7.253745	6.419067	9.144276	8.071411	9.646407	10.496125	9.821366	9.041846	9.879703	8.96625	10.192396	10.41573	9.689984	11.215584	11.342531	6.818736	9.923422	10.788114	10.851266	7.010492	10.440769	9.246561	8.570639	10.939389	7.119006	10.396986	10.579812	10.930588	7.330856	10.646668	7.301516	11.194146	10.791062	10.055614	11.401537	10.512363	7.164943
IGSF6	5.133934	3.68541	5.178161	4.508603	5.377067	4.893036	4.886945	5.380474	3.222437	4.494741	4.818112	4.163846	4.366679	4.60373	5.392865	5.146876	5.562459	6.101646	5.494505	6.587543	5.500961	5.129543	5.910043	5.79467	5.371943	6.28625	4.574527	4.53299	6.056223	6.689592	6.92629	4.622326	5.376531	4.585886	5.355269	6.987143	4.550979	5.150568	5.163731	5.863162	4.970354	5.518893	4.404132	6.220551	5.042775	4.381861	5.826119	5.352676	4.308658
CRYM	9.230255	6.868442	7.299001	8.799675	6.767377	7.301103	9.591699	7.45211	7.411892	7.765612	7.46925	9.231061	8.455961	8.743665	7.559353	8.27132	6.78725	7.167483	6.87768	5.846495	8.878137	5.549375	6.815375	6.627983	6.267958	7.019021	7.158354	8.506851	6.191839	6.812531	6.218481	7.887613	6.985338	7.310752	7.873293	7.719709	7.834952	6.856756	7.732931	8.337986	7.908955	7.959089	9.014455	6.301824	7.49161	7.275245	6.703746	6.356944	8.836819
C1orf106	8.867893	9.671222	9.228365	9.300972	9.696419	9.165445	7.443848	8.551487	9.637289	8.779789	9.266332	10.440017	10.235658	9.584292	8.530943	9.206887	7.982511	8.575246	8.894938	8.863141	8.568889	8.187302	7.531625	8.761709	7.294867	9.363933	9.372384	9.089484	8.728191	7.286431	7.900107	9.730414	8.317272	9.051385	8.940435	7.118478	9.363028	8.674193	7.796439	8.186094	9.467524	8.75846	8.964963	8.347036	8.698942	9.026428	8.213989	9.055545	9.709926
CHST7	6.313736	5.700696	6.272035	5.654832	5.821438	5.971617	5.483627	5.266825	6.017494	6.004512	5.403217	5.061607	5.86174	5.351704	5.933147	6.128528	5.757751	5.971224	7.2089	7.849344	6.561182	6.164991	6.584649	7.544913	5.281055	7.075692	5.969091	6.191769	5.932804	6.411062	6.534098	5.210759	6.239929	5.650211	5.754158	6.507677	5.768281	5.466888	7.281332	6.306594	6.594172	6.62126	5.555071	6.366029	5.788913	5.841521	7.662095	6.593939	5.822102
LYN	7.674692	7.782659	7.92094	7.093764	7.818983	7.517735	7.605831	7.741041	7.585439	7.546657	7.649353	7.018637	7.168271	7.08676	7.928664	7.918777	8.014174	8.621106	8.836186	8.319986	8.252219	7.719067	8.437219	8.650208	8.112193	8.497685	8.49168	7.720324	8.740351	9.303539	9.122583	7.360863	8.111751	7.026499	8.114024	9.705929	7.181225	8.21763	7.885482	8.66805	7.175346	8.649938	7.379062	8.882978	8.107005	8.055573	9.044569	8.115678	6.755052
XAF1	8.367573	9.015547	9.125739	7.879396	7.996438	8.397078	8.29613	8.688598	8.519869	8.393725	9.09321	6.32968	6.632096	6.680142	9.390539	8.476682	9.230041	10.435055	9.274663	8.646262	10.018773	8.453556	11.287908	9.561784	8.879437	8.483919	10.875941	6.390866	10.388035	10.031178	10.712176	7.247577	9.443344	8.684808	9.01593	10.568998	6.861332	10.289102	10.178283	10.35361	7.211138	9.879716	6.962624	10.234639	10.440013	9.174287	10.976837	10.201696	6.534916
SRGN	8.955469	8.691064	8.733668	8.232224	8.490794	8.039336	8.841154	8.860366	8.329797	8.624413	8.540703	7.716493	7.97334	7.78395	9.299886	8.674454	8.90899	9.288058	9.479442	9.946237	9.123957	8.520809	9.410835	9.374621	8.843451	9.560786	8.613763	9.590413	9.866966	9.793855	9.910489	8.048775	9.573571	8.156506	8.437341	10.211726	8.164003	9.310116	9.301993	9.444679	8.165473	8.900333	8.001225	9.580361	9.08533	9.116775	9.873461	9.632249	8.002439
IFI30	9.594279	9.936312	9.736095	9.774087	9.730841	9.70175	9.552489	10.032488	9.522442	9.620789	9.690082	9.188981	8.962072	9.161146	9.929799	9.386943	9.926383	11.0535	10.629182	11.546056	10.807264	9.80261	11.35411	10.737311	10.08881	11.609481	11.473736	9.137483	11.210407	11.598738	11.7586	9.653557	11.136752	9.095462	10.675487	11.831736	9.223195	10.279935	9.77398	10.996808	9.244622	10.89376	8.90077	11.614711	10.959955	10.441353	11.468454	10.940239	9.498981
TMEM176B	6.652493	7.047541	6.745003	6.707894	6.570031	6.75955	6.470156	7.048184	6.594244	7.248652	7.211806	5.222264	6.594937	6.169321	6.504463	7.027714	6.653496	8.138552	8.40257	8.246443	7.416403	6.843679	7.789991	8.245531	6.000288	8.745922	6.809022	6.365326	7.524071	7.672508	8.774431	6.248287	7.200729	5.963566	6.598959	7.819556	6.864519	6.933987	7.419167	7.416855	7.194892	7.55923	6.860468	7.922352	6.536629	6.494254	7.490862	7.670895	7.228833
CXCL10	6.701543	9.377862	7.578308	8.173624	9.122584	9.499579	8.502476	9.235508	8.201722	8.677504	10.838915	4.826957	4.734005	5.448046	8.925289	7.952258	9.176975	11.94002	11.904999	10.029722	11.458679	8.361058	11.092656	11.174618	10.073713	11.647542	11.944015	5.90585	12.833623	12.638451	12.896673	7.553996	10.680882	7.409959	11.658618	12.940572	7.445838	11.723958	9.631042	11.527174	5.775539	11.077984	4.831987	11.616424	11.325324	10.240629	10.532057	11.367481	8.034116
HCLS1	8.568264	8.675793	8.153309	8.290977	8.642012	8.34761	8.463563	8.168753	8.906342	8.451371	8.893696	7.756465	8.061093	8.079823	8.8434	8.405337	8.757081	9.034845	9.879509	10.608689	8.894954	9.236822	9.089459	9.39121	9.283633	9.426905	8.73415	8.493358	9.317164	10.421103	9.900623	8.164434	9.034789	7.91527	9.108608	10.067726	7.593251	9.097944	8.524539	9.739746	8.395195	8.886509	7.804798	9.608095	8.965755	8.376851	9.771283	8.966581	7.661346
SAMD9	6.774619	7.23478	6.430187	7.070118	6.836084	7.070118	7.168588	7.512012	6.907349	5.843106	6.520788	4.987052	4.927303	5.442427	7.270025	5.888422	8.232679	9.079487	7.32011	7.716479	8.35889	7.386725	8.76848	7.776021	7.715935	8.720465	8.603366	5.082792	8.324145	8.994081	9.418775	5.675822	7.910429	6.191988	7.26726	10.004801	5.447861	8.087856	7.987059	8.641563	5.228194	8.319851	5.088637	9.265513	8.629121	7.435651	8.835109	8.893394	5.227772
FCGR1B	6.000815	6.723657	5.782128	6.556317	6.91357	6.005848	5.743306	6.965673	5.718643	4.09207	5.852453	4.788519	4.805528	5.023949	6.744379	6.526579	6.590309	7.212171	7.254922	7.698484	7.063287	6.836441	8.009366	7.528098	6.548852	7.79752	6.317426	6.317155	8.893834	9.174908	7.910513	5.60409	7.530014	5.798928	6.36238	9.108259	5.452453	6.823643	6.366103	7.225457	5.167185	6.685302	5.364891	7.661924	6.882496	6.06226	7.967146	7.432686	4.945049
MDK	7.43964	5.97326	7.412406	7.077629	7.43964	6.689821	5.94992	6.780364	8.504386	7.192626	6.06005	6.029122	5.851055	6.279933	6.822812	6.73315	7.601516	7.718671	7.49672	8.078783	8.18204	6.590901	7.495919	7.842529	7.615734	9.166293	8.503325	6.377629	7.05875	8.637655	8.054896	6.109331	7.918233	6.65776	6.588329	8.875843	6.544292	7.472731	7.963435	8.534571	6.623611	8.137916	6.790729	8.207103	7.881366	7.754276	9.543336	8.308873	6.50678
LGI1	5.757894	5.508318	6.11165	4.794102	5.189461	5.439977	5.877875	5.57991	5.274158	5.796737	4.652391	4.57768	7.141837	4.721863	5.059303	5.148196	5.449979	4.84696	4.765104	3.325162	4.719851	4.73955	5.190414	4.374182	2.775691	4.319613	3.293865	4.110619	4.308145	4.718088	4.81904	4.571558	4.684496	4.751842	4.481164	4.735547	5.05695	4.644209	5.206643	5.024994	5.087428	4.837258	5.309356	4.444662	6.375577	5.239898	5.189435	4.317792	4.351551
PLA1A	6.379313	5.946633	6.507896	6.142853	6.083158	6.21461	6.482126	6.14701	7.079368	4.974744	5.255948	5.177515	5.546126	4.995612	9.190374	5.853356	7.789854	6.955562	7.514002	7.168837	6.112665	7.445936	6.796189	6.774173	8.547047	6.534753	7.655809	5.288585	8.811423	8.566156	8.493622	5.420833	7.621008	4.726557	5.869838	9.302986	5.676198	6.278901	8.366427	8.149812	5.277632	8.542819	5.256385	8.137464	7.227601	6.486819	9.053318	7.894998	5.265635
CLIC2	8.022807	7.176306	8.073061	6.867495	7.928903	7.395574	6.86716	6.653974	6.591434	6.328567	7.859021	5.154834	6.071908	6.756825	8.114298	7.741025	7.331181	8.328604	8.064759	8.925263	8.481782	7.865417	7.90413	8.823077	5.6847	8.392264	7.220504	6.825959	8.006247	9.523115	9.103845	7.238959	8.003574	7.061872	7.570516	9.4789	6.660315	8.050406	7.872529	8.426269	7.305569	8.464239	7.259453	7.887486	7.467897	7.887486	7.926763	7.659572	6.085583
TNFSF13	6.472094	6.927622	6.080951	6.904596	6.845531	5.671085	7.356132	5.45721	7.203779	6.756692	7.062152	6.385516	6.803011	6.776755	7.29157	7.284975	7.28594	7.928274	8.380288	8.854285	7.233696	6.361081	7.894635	8.286446	7.313012	8.125277	7.416019	6.797097	6.682053	7.610112	8.278014	6.194343	6.674403	5.830459	7.596488	8.939309	6.314622	7.223051	7.515665	7.903637	6.609354	7.281338	6.620297	8.218548	7.021962	6.507254	7.441408	7.244767	7.294667
THEMIS2	6.885764	7.034246	6.619823	6.602468	6.659506	7.173321	7.104549	6.961504	6.908166	6.984983	6.694041	5.816474	6.082015	6.205736	6.950179	6.584878	7.008815	7.722518	7.818123	7.670545	7.31272	7.363108	7.191851	7.735898	7.160605	7.957158	7.92844	6.553754	7.49834	8.483142	8.221072	6.449627	7.461521	6.404018	6.915038	8.945897	6.127171	7.436848	7.327504	7.829432	6.212659	7.893143	6.098326	8.009504	7.492329	7.769747	8.080634	7.904924	6.373093
GCH1	8.514348	8.450516	8.776131	8.387105	7.686807	8.891677	8.565603	9.085844	8.193566	8.632547	8.426719	8.668803	8.19371	8.46596	8.156746	8.665225	9.294883	10.303371	9.797802	9.51142	9.536397	8.320938	9.400718	9.817458	9.378611	9.771825	9.722534	8.173847	10.601716	9.890231	9.946561	8.806044	8.796632	8.204058	8.969757	10.773538	8.173847	9.586503	8.527891	9.20022	8.230032	9.159149	7.950427	9.155416	9.359715	8.955527	10.048224	9.716813	8.75071
OR7E47P	7.461839	7.432412	7.477317	7.75426	7.219813	7.31315	6.769354	7.670408	6.97112	7.447267	7.786317	7.140162	5.689666	7.026577	5.992857	7.917161	6.56081	6.262003	5.340922	4.62578	7.069556	6.411142	5.95337	5.864417	6.243001	6.594389	6.203783	7.515131	6.051709	6.548755	6.470419	6.226765	6.282774	6.145873	6.774323	5.709192	7.061363	7.021821	6.793164	6.610751	7.319161	6.4715	7.683302	6.789903	6.692532	7.05083	6.218423	6.337287	6.890627
TMEM140	8.479787	8.086806	8.039716	7.622427	7.734931	8.414048	8.030593	8.399606	7.855828	8.958186	7.895202	7.719506	7.849777	7.287668	8.090034	7.838358	9.606396	9.616636	8.840255	8.628665	9.257953	8.71156	9.395548	8.591548	8.842421	8.682617	9.411771	7.708471	9.201277	9.519094	9.929312	7.585525	8.206772	7.510249	7.696701	9.461244	8.254006	8.637444	9.635651	9.429624	7.943137	9.600338	7.348683	9.4456	9.392577	7.700098	10.122858	9.205461	7.929917
NDC80	4.440843	5.499369	4.965681	5.797197	5.458865	5.168707	5.223623	6.694021	5.289361	6.433932	4.756944	5.057657	4.13447	4.886691	4.179974	4.91468	5.920514	6.539326	7.241	6.883433	6.606472	5.181113	6.310879	6.553717	6.60974	7.347557	6.598224	5.422131	6.746456	7.088624	6.95935	4.633002	6.324223	6.076102	6.893778	7.42585	6.250645	6.113782	6.128769	6.702595	5.057807	6.123032	4.301071	5.922654	6.344194	6.462552	5.968755	5.851297	4.397143
APOBEC3A	6.456085	6.564157	6.139581	5.793307	6.153748	5.047715	6.451465	3.760511	6.087472	3.025508	4.854736	4.379309	4.107881	4.452232	6.884958	6.347542	7.240805	7.130332	6.636815	6.589166	7.660846	6.407004	7.09883	6.87259	7.617071	7.600669	7.218785	5.556313	6.474205	7.494811	9.5498	4.667768	6.912774	4.748692	5.263478	9.887478	4.882495	6.112065	6.631926	7.885143	4.632427	6.46329	4.094307	7.919184	7.134435	7.617952	6.642027	7.298461	4.142804
GPR183	6.622139	4.881229	7.397554	4.699519	6.180614	6.636348	6.545963	6.689694	6.061139	5.582228	6.109168	5.278296	5.236449	5.622561	7.413066	6.467892	7.264196	6.721848	6.631979	6.877584	7.115291	7.084089	6.897873	7.197853	7.014909	7.291825	6.691549	5.823071	6.256704	8.048746	7.680356	5.775686	7.495258	5.912571	6.862817	8.656947	5.135941	7.583502	5.662674	7.556358	5.410215	7.023287	5.170893	7.668093	6.779253	7.837601	6.915608	6.773241	5.201486
PLA2G2A	8.285133	7.414247	8.174236	8.762035	8.557979	7.520219	8.540796	7.925821	9.158962	8.956001	9.550603	5.627265	8.391543	7.221116	9.251423	8.606341	8.856618	11.109248	9.382808	11.76854	7.952767	9.13919	10.646944	11.093812	8.920703	10.33741	8.757459	8.750917	9.574966	8.674942	11.416291	7.07444	9.282829	6.835738	9.446934	12.160065	10.999117	6.777869	9.563361	8.761497	10.49835	9.808396	6.176019	9.688206	7.701958	9.474171	9.915765	12.541574	7.748529
CXCL11	5.610813	7.001794	6.681533	6.485238	7.176642	7.25591	6.258416	7.386706	4.696674	6.113942	6.971065	3.463841	3.604944	3.600697	7.129147	6.462108	7.847412	9.646695	9.861111	7.729372	9.415851	5.00799	10.311485	8.863785	9.118366	9.325518	10.15131	4.138135	11.425304	11.136195	11.451405	4.481622	8.75296	4.513906	7.27706	11.487283	4.615913	9.937182	7.731409	9.783417	4.009121	9.701916	3.812009	10.090269	10.014392	9.128044	9.141466	9.701149	3.948755
TRIM21	7.830413	8.110757	7.709466	7.274982	7.928232	7.567747	7.726675	7.795507	7.965513	7.608978	7.904962	7.103334	7.31959	7.208177	7.680637	7.391558	8.828265	9.26712	8.467711	7.787342	8.860038	7.781716	9.145388	8.327859	8.924868	9.120342	9.119225	7.045774	9.143234	9.117238	9.061531	7.009106	8.221895	7.549309	8.392848	9.593879	7.230059	8.555591	8.677861	8.877636	7.265017	9.043431	6.955491	8.817811	8.818658	7.91309	9.097998	9.209454	7.182542
TYMP	8.379381	8.089556	7.292489	7.850271	8.311465	6.533218	7.273402	6.032259	8.19818	8.0782	7.804804	6.556793	5.976726	6.846781	8.399877	8.375756	8.148105	8.439275	9.144362	8.022635	9.435973	7.962646	8.978263	8.368273	7.956057	7.760862	9.812816	6.301661	9.293683	9.637528	9.632851	6.825787	8.298785	6.843831	8.91679	9.945795	6.183858	8.984469	7.974218	8.670482	6.317244	8.869946	6.012831	9.399277	9.277447	8.667524	9.462264	9.031134	6.596388
TNFAIP6	7.426346	7.628715	7.798217	7.134206	7.600552	7.4289	6.972665	8.151946	6.775138	7.092046	5.79532	5.532267	5.843048	7.48758	7.308355	7.427194	7.678367	8.833154	7.566237	7.423126	7.980947	7.234782	7.921515	8.680933	7.476449	8.782214	8.248331	7.340042	9.488001	8.106995	9.624136	6.718562	8.494852	6.525632	7.887343	9.993774	6.542969	8.451315	7.768847	7.972005	6.461646	8.766082	6.798757	8.307189	7.552585	7.696767	8.733471	9.483931	6.129562
LAPTM5	9.618082	9.859363	8.607854	9.02019	9.745419	9.40739	9.58874	9.114789	9.175774	9.48351	9.604777	8.697097	8.961777	9.108367	9.413647	9.345685	9.533746	10.547806	10.356502	11.470603	10.4152	9.196974	10.499437	10.635857	9.622649	10.505421	10.134558	9.032012	10.251488	11.507632	10.769388	8.950544	10.335353	9.19442	9.931381	11.015654	8.933875	9.723919	9.596152	10.524932	9.169973	10.217103	8.822681	10.458128	10.027487	9.673361	10.821966	10.070412	9.075728
POR	6.779464	7.580925	6.284057	6.840877	6.242744	7.629662	7.790499	7.241643	6.502562	7.941296	7.454023	8.806299	7.094252	7.920069	8.704273	6.841497	8.338233	8.46395	8.504156	9.398296	8.224203	8.601879	8.426294	8.307721	9.045429	8.080466	8.838569	6.86251	7.632909	7.659688	6.83343	7.512302	8.664952	7.945383	7.419367	7.345767	7.156216	7.931055	7.383823	7.691465	7.551255	7.568867	7.173746	8.31684	9.128181	7.359782	8.394191	8.549972	9.776114
APOL1	6.526968	6.00904	6.845752	7.098796	6.962664	8.117227	6.919704	7.124196	8.161083	6.585448	7.478635	5.771147	6.306846	6.178627	5.595336	7.341745	8.094785	7.983429	8.336685	7.451725	8.869039	6.881088	8.4155	8.758186	8.219253	8.857894	9.125673	6.355375	9.534695	9.081899	9.272314	6.562868	8.033596	6.396915	7.664986	9.066799	6.291039	7.771078	7.879885	7.884627	6.923804	8.217237	6.061967	9.007927	7.711908	7.272574	8.703777	8.323862	6.270565
CORO1A	8.051137	6.475688	6.266492	6.364108	6.748124	6.298087	7.577093	6.186202	6.434133	7.408425	7.82967	6.362487	6.153642	6.505349	7.203885	6.470494	7.642749	8.034752	8.863727	9.234778	8.708624	6.623249	8.361809	8.383091	6.826107	8.480572	8.597187	6.59378	8.825828	10.42748	8.618727	6.849952	7.73033	6.942508	7.885074	9.023547	5.894444	7.651171	6.999551	8.295483	6.316495	7.851764	6.378565	8.464376	7.329566	7.344092	8.678811	7.497718	6.722178
GLRX	10.340779	10.152408	9.671414	9.730641	9.932922	10.300845	10.098705	10.661345	10.086925	10.056951	9.944949	10.816057	9.90595	10.470263	11.561776	10.600954	11.893811	10.605201	11.769443	12.023473	9.987907	11.423655	11.297602	10.584412	12.41853	10.500258	10.585196	8.781744	11.045602	11.72631	11.018732	10.236514	11.381378	10.165676	9.487795	11.70542	9.926834	11.411674	10.071984	10.86581	10.290342	10.852878	10.066855	10.758064	11.659346	11.4904	10.127589	9.752242	11.691544
LCP2	5.27455	5.990343	5.334092	4.923978	5.013355	6.035478	5.765233	5.251034	5.206556	6.038875	5.94255	4.878495	5.073477	5.485103	6.041767	5.685772	5.739424	6.733273	6.934528	6.999152	6.718895	4.793821	6.83633	6.816211	6.078312	6.612075	5.700491	5.197181	6.628309	7.920256	7.154214	5.05232	6.111326	5.334793	5.865303	7.586206	4.895624	6.121364	5.686963	6.343744	5.289116	6.224579	5.067641	6.554808	5.981373	5.727766	6.602483	5.995418	4.840875
SLC47A1	8.447429	8.827145	8.668373	8.426658	8.365119	8.1529	8.445004	8.794859	7.977738	8.375642	9.009746	9.708217	10.375204	9.130665	8.768553	7.701505	7.982773	7.61165	7.977387	7.078243	7.635222	8.42641	7.285411	4.15353	9.169965	4.459487	8.104615	8.439728	7.500958	6.095362	6.091635	9.649431	7.152965	8.628968	7.601778	5.181058	9.802216	8.083463	8.699849	7.704642	9.534742	7.745475	9.112169	6.250135	9.018574	7.442613	7.99367	6.776112	9.0407
COL4A1	9.207465	9.920611	9.322678	8.860355	9.099306	9.169105	9.424825	9.560321	9.275285	9.380454	8.559439	8.009031	9.454535	8.733833	8.916025	8.958218	9.283483	10.735731	10.753942	10.946984	9.779255	9.963462	9.315234	10.627333	9.551049	9.911297	9.441343	8.633665	9.534562	10.080879	9.243925	8.622848	9.887627	9.346656	8.808979	10.528413	9.880049	9.629628	11.146402	9.426873	9.57816	8.993877	9.341637	10.44802	8.716485	9.61941	10.560754	10.688676	8.484825
IRF8	8.369528	8.122686	8.338004	7.76845	8.349471	8.467011	8.011516	8.140331	8.077711	8.464723	8.605855	6.754526	6.983923	7.736782	8.119687	8.351341	7.932694	9.109723	9.151499	9.401724	9.100936	8.257385	9.216775	9.414294	8.453865	9.436671	8.603033	7.284961	9.11763	10.559495	8.917701	7.684217	9.361567	8.379514	8.164791	9.815006	7.482496	9.07689	8.979761	9.371233	7.475035	8.793748	7.747053	9.406871	9.394933	8.920975	10.163933	8.704512	7.825571
[truncated: 26 more columns]
