# Supplementary material for: Unraveling the toxicological impact of Bisphenol A exposure on dermatomyositis: An integration of network toxicology and machine learning approaches
Source: PLoS One. 2026 Mar 30;21(3):e0344169. doi: 10.1371/journal.pone.0344169 (PMC13035142; doi:10.1371/journal.pone.0344169)
Supplement: S2 Table — (XLS) [file pone.0344169.s003.xls]

id	logFC	AveExpr	t	P.Value	adj.P.Val	B
ATP2B2	-0.646446584309133	5.83036037333333	-5.54043764055833	4.1007506482747e-07	0.0017290743534042	6.20150709271823
IFITM1	1.46882479508196	12.3365816666667	5.45814445385983	5.72822179404743e-07	0.0017290743534042	5.89615265032419
SAT1	0.707737110070253	9.54286004	5.36524120562816	8.33462882437687e-07	0.00183861911865754	5.55363965242757
IFITM3	1.0390036088993	13.01891684	5.2027279559323	1.59620882815882e-06	0.00192556185440082	4.96045866119943
LOC101928916	1.59362621545668	10.0928868933333	5.16330468262801	1.86641789446991e-06	0.00192556185440082	4.81776268388379
IFIT5	1.40767900234192	8.58479882666667	5.15985555926393	1.89208568548943e-06	0.00192556185440082	4.80530132177312
ISG15	3.30710376697892	10.8844443733333	5.14385935246514	2.01571775316858e-06	0.00192556185440082	4.74755742807923
GADD45A	1.04681979976581	9.46508108	5.1412393001269	2.03670791489963e-06	0.00192556185440082	4.73810713096057
LY6E	1.71972898009368	9.96893154666667	5.07119976844153	2.68431976689809e-06	0.00222060352716644	4.48629486783629
SIGLEC1	1.06428231498829	8.03840764	5.00673087659561	3.45599146841654e-06	0.00223627804699665	4.25592735706144
PLSCR1	1.29073201990632	8.49041773333333	4.97747095401467	3.87413626190181e-06	0.00223627804699665	4.15183173927618
GDF15	0.822700036299766	5.09211572	4.97669008480369	3.88594704449402e-06	0.00223627804699665	4.14905768879928
CD163	1.34738556791569	8.44215066666667	4.94700331305543	4.36201379275179e-06	0.00239320443949227	4.04374991308194
SLC15A3	1.77658941100703	7.50782917333333	4.83886070359268	6.62778318110058e-06	0.00291124720391787	3.66274198492772
C1QA	1.63795395433256	9.42765790666667	4.81755657731018	7.19353287974752e-06	0.00291124720391787	3.58817663691092
IFI27	1.85390626229509	12.06551276	4.81341948651947	7.30873089618927e-06	0.00291124720391787	3.57371583168695
SP100	0.90731967447307	7.22704290666667	4.8000466197295	7.693537097516e-06	0.00291124720391787	3.52701517773671
IFIT3	2.33979552224825	10.78271912	4.79253839720804	7.91817009225168e-06	0.00291124720391787	3.50082384323917
PLTP	1.08134735948478	9.34531506666667	4.76986307803348	8.63607367087011e-06	0.0030893803002064	3.42185098439698
ACKR1	1.20744251405152	7.10867117333333	4.75702263770074	9.07032422574573e-06	0.00315933714347291	3.37721562903149
RAB20	0.792878738875877	6.15918649333333	4.74613389240038	9.45517482309309e-06	0.00320894087072975	3.33941308580309
PSMB8	1.93558963583139	9.26041821333333	4.67802482655092	1.2249121792241e-05	0.00386022323909765	3.10397940607017
IFITM2	0.887887148711942	12.426431	4.66676416947799	1.27825979747684e-05	0.00393466201846592	3.06522623607122
TIE1	0.872268944964874	6.01842948	4.63922184596625	1.41844279925656e-05	0.0042669338388545	2.97064859093006
AK055981	-0.705743953161587	8.30665934666667	-4.62170859655506	1.51523769797563e-05	0.004456819148979	2.91066478761021
IRF9	0.970683697892278	8.84267569333333	4.60612195653339	1.60676127794e-05	0.00452491324996038	2.85738187850151
TMSB10	0.639081370023419	12.7725224666667	4.58499563930777	1.73943073455509e-05	0.00475209090652715	2.78531627636326
LY96	1.14838677634661	7.83552317333333	4.55826105465412	1.92263887119901e-05	0.00475209090652715	2.694377219525
RSAD2	2.98538948594848	9.55742485333333	4.55750843844352	1.92805855401463e-05	0.00475209090652715	2.69182134419784
IFI44	2.01486265690866	8.95911574666667	4.55676004571961	1.93346253040756e-05	0.00475209090652715	2.68928003999021
IFI44L	2.39034850117096	10.2285644	4.55112152743608	1.97465246191443e-05	0.00475209090652715	2.67014074406156
C1R	0.927004875878218	11.03611668	4.49723465358137	2.41378170690326e-05	0.00496739678968589	2.48788539625381
SERPING1	0.822041654566739	10.7991000933333	4.49534349038173	2.43079919621027e-05	0.00496739678968589	2.48151092480038
STAT1	1.49703558899298	10.40717716	4.48487172584869	2.5271552747591e-05	0.00496739678968589	2.44624112196924
IRF7	1.54395308430914	8.90556008	4.46024366050757	2.76859554955902e-05	0.0050905821929418	2.36347264281536
ISG20	1.89542701288056	8.13485361333333	4.45679641198622	2.8041256347497e-05	0.0050905821929418	2.35190770341288
IFI6	2.19158300819672	10.4749020133333	4.44607919896802	2.91743114287517e-05	0.00515017943874621	2.31598534796876
C3AR1	1.02535494496487	7.70630242666667	4.4460004986732	2.91827937372292e-05	0.00515017943874621	2.31572173732545
LGALS3BP	1.25722192388759	10.4134304266667	4.42815949069877	3.11686506175027e-05	0.00532454603404551	2.25603033040367
OAS3	1.4058517529274	8.63620630666667	4.4181379313911	3.23409157409006e-05	0.00532454603404551	2.22256034280658
C1QB	1.46621617915691	9.13748270666667	4.41479578701457	3.2741272098518e-05	0.00532454603404551	2.21140781920876
SLC14A1	-1.08462860772834	5.43307661333333	-4.4116254357593	3.31254828416242e-05	0.00532454603404551	2.20083298912966
NMI	1.19957370725996	9.68428385333333	4.40947120318101	3.33890390469763e-05	0.00532454603404551	2.19364992666835
LAP3	0.836914105386414	11.2833958533333	4.40267783518983	3.42335291304418e-05	0.00539422609012533	2.17101123223755
MX1	2.16690110421546	10.8360588266667	4.3992297859324	3.46700352595635e-05	0.00539873631406568	2.15952832147561
UBE2L6	1.24812978220141	10.4248084133333	4.3935717622293	3.53980145985653e-05	0.00542627381614903	2.140696739389
NACAD	-0.685130981264634	5.41544270666667	-4.3915111017796	3.56668043219225e-05	0.00542627381614903	2.13384168897745
C11orf80	-0.781112203747074	5.97263969333333	-4.37166594045003	3.83585761695321e-05	0.00561675473885213	2.06791854322641
HLA-C	0.760807080796257	13.0662269733333	4.36983748809033	3.86162497155896e-05	0.00561675473885213	2.06185327657823
HLA-G	0.793684473067914	11.7002134666667	4.36098277080628	3.98879766883224e-05	0.00567695977899608	2.03250143701301
HLA-B	0.791643201405154	13.1517999466667	4.32673704123415	4.51986603030524e-05	0.00604292391688082	1.91930703330453
ADM	0.709050022248242	9.66069594666667	4.32352792591696	4.57299739405179e-05	0.00605281935076695	1.90872630947148
GBP1	1.4684256381733	8.48801473333333	4.31614948849267	4.69745778495298e-05	0.00614337199261972	1.88441633090507
USP18	1.75729842037471	8.23620845333333	4.31400510012792	4.73423952287104e-05	0.00614337199261972	1.87735568745644
SECTM1	1.04058157611241	7.99648325333333	4.31118596757453	4.78301862663412e-05	0.00614641112059507	1.86807648935607
TMEM159	-0.631858224824358	9.06238478666667	-4.29446945731252	5.08239754981203e-05	0.00640672513993448	1.81312690945749
RP4-781L3.1	0.90027222131147	10.6813909066667	4.28916381598125	5.18114606617786e-05	0.00646958955961606	1.79571268140371
C19orf66	0.886608049180327	8.49115588	4.28147563913264	5.32753413185929e-05	0.00659020951114855	1.77050093647682
HLA-A	0.695876036299763	13.3831605333333	4.26389992886985	5.67734829204509e-05	0.00689407174252375	1.71296534384488
OAS2	1.61824702576112	8.04868553333333	4.2581263776231	5.79702597645868e-05	0.00697540325676428	1.69409567050805
CDKN1A	1.15635421779859	9.88958157333333	4.23777310182292	6.23865662090654e-05	0.00714370645615068	1.62769625150425
C1S	0.841012336065575	11.2030838666667	4.23679277439454	6.26072793074554e-05	0.00714370645615068	1.62450286318185
MS4A4A	1.09568096370023	7.59601649333333	4.1903226653444	7.39793906764657e-05	0.00815992679161417	1.47363572716577
TRIM22	1.17774095316159	11.0750755466667	4.17217457372575	7.89409249526923e-05	0.0084392698165616	1.41498942009401
HLA-J	0.886605042154564	11.03002672	4.1678137858032	8.01800781916957e-05	0.00849010811956227	1.4009203252406
HERC5	1.66036199648712	8.8572974	4.14994159519542	8.54572787011285e-05	0.00897708365784236	1.34335318083027
IFI16	0.791712110070259	10.5321977066667	4.13829927231249	8.90732671507903e-05	0.0091814748177342	1.30593384260555
CCR1	1.20319170843091	7.54046328	4.13727656302599	8.93978587143356e-05	0.0091814748177342	1.30264984338118
IFIH1	1.52676457259953	6.78770473333333	4.13700574666612	8.94840020767386e-05	0.0091814748177342	1.30178031405867
DOK2	0.653280428571427	6.99311132	4.13334140943942	9.06574703327245e-05	0.00923032521018417	1.29001838949174
SEC61A1	0.608880018735364	9.28900698666667	4.1193623929539	9.52716921877067e-05	0.0094086886698281	1.24520670078653
MX2	1.54139796370023	9.99903298666667	4.11732291142126	9.59635063785731e-05	0.0094086886698281	1.2386766475803
EIF2AK2	0.788471800936768	8.27333982666667	4.08171797378547	0.00010884922849421	0.0102158287708043	1.12499752685635
C4A	0.767063231850116	6.97859366666667	4.07977415847808	0.000109598646528725	0.0102158287708043	1.11880891748496
TNFRSF21	1.00504553864168	7.84285146666667	4.06194333243555	0.000116708658879369	0.01049487601764	1.06212563857653
S100A6	0.607525782201405	9.52560282666667	4.0584579448447	0.000118149337005052	0.01049487601764	1.05106383351336
SERPINE1	1.17374559484778	6.03279956	4.05588973316798	0.000119221826522601	0.01049487601764	1.04291672036281
P2RX4	0.65954218618267	7.46313857333333	4.02270783622815	0.000133948311931514	0.0112357779507175	0.937944584620292
TFEC	0.997955199063232	4.9885738	4.01898152401848	0.000135707270894079	0.0112459137087106	0.926190087991642
PARP12	1.13232884074942	9.51178293333333	4.00095412144765	0.000144534841499608	0.0118090318647458	0.869420451068892
SP110	0.933071804449652	8.68354418666667	3.96819723469738	0.000162004966239858	0.0123947845846865	0.7666807791406
OAS1	1.89822170023419	9.23292384	3.95905529753302	0.000167231380293088	0.0126484259974818	0.738103746952294
GATM	-0.591480343091336	7.23015910666667	-3.95357732155361	0.000170440198804046	0.0127279589725162	0.721000171464141
DHX58	0.993467563231849	6.84058621333333	3.95035485546392	0.000172355308473746	0.0127279589725162	0.710945925756715
LILRB1	0.824281867681503	6.53613113333333	3.94569321605947	0.000175162270664075	0.0127279589725162	0.696410684252263
MT2A	0.736360453161595	12.5273575733333	3.93652287473746	0.000180812544382419	0.0129364045267335	0.667849199960711
RTP4	1.59310350117096	7.80216346666667	3.92979407303049	0.000185069165333685	0.013169760604068	0.646919173595077
DDX58	1.35737491686183	8.75392748	3.92143816610778	0.000190488866235522	0.0134006751801581	0.620960101540011
SAMHD1	0.736797778688528	9.03396569333333	3.92001987112364	0.000191423751624442	0.0134006751801581	0.616557457801526
RRAD	0.756739969555033	7.33739541333333	3.91707895426166	0.000193376319085086	0.0134006751801581	0.607431594725611
VSIG4	1.07924536299766	8.6406518	3.90775736408154	0.000199692101446935	0.013696570370962	0.578535306996903
TAP1	0.941996535128807	10.2275492533333	3.907722948815	0.000199715781323335	0.013696570370962	0.578428704500918
IFI35	1.27693125761124	9.01046561333333	3.89411622155708	0.000209291830138029	0.0141708488758603	0.536329042522074
DDX60	1.32444719203747	9.60038190666667	3.89237989270163	0.000210544988218915	0.0141708488758603	0.530963634926782
LILRA6	0.790173455503516	6.59437205333333	3.88658380596144	0.000214780415243615	0.0142950672429956	0.513064474565157
CHAC1	1.11595849648712	6.54187038666667	3.88389804545021	0.000216770546812638	0.0142950672429956	0.504776332960789
GMFG	0.722835307962531	7.97173869333333	3.88347873295268	0.00021708284344531	0.0142950672429956	0.503482688888152
TLR2	0.967823976580799	7.24715478666667	3.87651438819494	0.000222333172309948	0.0144965609295294	0.482009901577108
DRAM1	0.624522140515229	8.10014596	3.86901479926021	0.000228122852031876	0.0147289466804581	0.45891491759815
LGALS9	1.06063696721312	8.0248774	3.86475294278718	0.000231477002344115	0.0148011091933657	0.445803538485338
CCL2	1.36632540866511	8.19336521333333	3.85992069556375	0.000235337137743976	0.0149259396195225	0.430948806229263
MS4A6A	0.827283252927402	8.27007076	3.85948945633206	0.000235684601124222	0.0149259396195225	0.42962373143338
CFI	0.70159630913349	7.02284109333333	3.85738372533202	0.000237388317433398	0.0149622465216593	0.423154813757047
TNC	0.910863230679158	6.69976121333333	3.84881612684525	0.000244442496380623	0.015271142756895	0.396858539388427
HERC6	1.40650273419204	7.7126912	3.84102634573163	0.000251029892183456	0.015599209638217	0.372982886934798
CYR61	0.86446843793911	8.66083685333333	3.83294066356574	0.000258046895564374	0.0158860870218142	0.348233923097773
CCL8	1.99750703395784	8.00700284	3.82216338797311	0.000267691726941216	0.0160792550783626	0.315299830042598
MT1M	1.08724674004684	7.57825858666667	3.82161884752496	0.000268188081303163	0.0160792550783626	0.313637401023333
MIR7703	0.820842036299767	10.9157435466667	3.81974301988933	0.000269904660196333	0.0160921535241382	0.307911878511278
PAIP2B	-0.766534031615926	8.52726710666667	-3.8147044259931	0.000274567634920476	0.0162967588152799	0.292541946914958
TNFSF10	0.869887822014054	10.1131773333333	3.75062538104858	0.000341003201496832	0.0191250778602206	0.0982498107391701
HLA-F	0.704783606557374	10.565972	3.740837848321	0.000352412348244087	0.0192749166998295	0.0687670823047011
ACP5	0.672486083138173	8.15190113333333	3.7350426820539	0.00035933827133094	0.0193480428810629	0.0513348571698824
FKBP11	0.730095234192037	7.25533693333333	3.72556904911343	0.000370940656606343	0.0196157814763236	0.0228767621551222
RARRES3	1.06980691569086	8.90334005333333	3.69983854782697	0.000404281870923	0.0207420085042191	-0.0541693187341448
MYBPH	0.769889922716629	6.29990628	3.69729304597705	0.000407731211081947	0.0207420085042191	-0.0617717788275316
LILRB2	1.01816566744731	6.01758993333333	3.69520783839716	0.000410577684202585	0.0207420085042191	-0.0679968669029964
CASP1	0.591258024590168	9.11298136	3.67448490154309	0.000439913678695203	0.0218048514997346	-0.129732390232075
ASNS	0.68523819555035	6.61534428	3.6722813618988	0.00044314785837327	0.0218048514997346	-0.136283023844947
ERV3-2	0.853543395784545	5.43868986666667	3.67096378357934	0.000445092491081383	0.021819423007234	-0.140198610580178
SRPX	0.904521447306792	9.74607158666667	3.66339357380565	0.000456423778607842	0.0222103865207845	-0.162677207675732
PSMB9	1.01735120023419	10.182753	3.65653540172703	0.000466925750951487	0.0224832598096703	-0.18301412436449
CHN1	0.911832255269319	7.60562385333333	3.65459544942886	0.000469937869078946	0.0225365856345251	-0.188762039594199
CD14	0.814382774004685	9.27174001333333	3.63114296051926	0.00050784528484774	0.0238363127313641	-0.25808412837071
VCAM1	0.982341980093675	8.30903912	3.61530434285618	0.000535071292072886	0.0245058948853866	-0.304726905750258
ANGPT2	0.760996247072602	5.9190194	3.56620755154057	0.000628549592972276	0.027011306534354	-0.448412466710186
TWIST1	0.673872969555037	8.24242692	3.56321905330135	0.000634713200602754	0.0271879091364985	-0.457114376712681
SAA1	1.36529721545667	7.59173330666667	3.55926220461693	0.000642962206520287	0.0274524121467823	-0.468628089845098
CTSS	0.695371573770491	8.00854588	3.55110667641773	0.000660286175439333	0.0276677598189365	-0.492330977543271
SAMSN1	0.894574101873538	5.52688929333333	3.54856311268796	0.000665779126028923	0.0276677598189365	-0.499715699076487
IFIT2	1.51801996252928	9.09150309333333	3.54814424966524	0.00066668782502254	0.0276677598189365	-0.500931427521058
IFIT1	1.70205307377049	11.143985	3.53528165257548	0.000695171737108229	0.0283202444959462	-0.538215449353761
IGFBP4	0.767716194379393	10.0947936	3.52148010713247	0.000727015688501555	0.0291133997326946	-0.578115295409733
SLC52A2	0.597103941451993	7.03950525333333	3.51282133022149	0.000747693947107107	0.0296301709099092	-0.603091425563568
NT5E	0.817305567915688	7.13911693333333	3.50513968190681	0.000766503717893257	0.0297697403241569	-0.625212707847281
TIMP1	0.775841274004684	10.8910644266667	3.50027627150856	0.00077864320922209	0.0297864783735942	-0.639200452625679
EVI2B	0.603242980093679	7.70834426666667	3.4977767579221	0.000784952781256012	0.0298832345431871	-0.646384004219807
CRLF1	0.748393644028102	7.29514864	3.4886186262652	0.000808486703722618	0.030229180820544	-0.672673229031163
PLEK	0.587474389929746	7.68198514666667	3.48757500927804	0.000811210491440724	0.0302455832808716	-0.675665922386775
CHRNA1	0.588252112412178	5.95871648	3.48266918231858	0.000824131177432421	0.0305551828137129	-0.689725438858305
TDRD7	0.726221222482438	8.54582721333333	3.47464609775336	0.000845682283597097	0.0309578045778319	-0.71268834511941
COL4A2	0.623071428571425	9.47866933333333	3.45603276217197	0.000897750372233366	0.0320286359215117	-0.765816396836377
MYC	0.892127183840749	9.84149513333333	3.45409923182625	0.000903329536840247	0.0320573421997205	-0.771323601922429
BST2	1.38041631498829	9.49426796	3.4381011506756	0.000950765029083292	0.032723492312462	-0.816805791285391
IGSF6	0.720451471896956	5.20833684	3.43475733722136	0.000960972538367437	0.0327820425717304	-0.826293073523298
CRYM	-0.806506706088991	7.37169142666667	-3.42752443031458	0.000983407202001492	0.0332050452186014	-0.846792086458013
C1orf106	-0.617448536299765	8.77416766666667	-3.41171244615502	0.0010341856299347	0.0339012791530916	-0.89149715847138
CHST7	0.588626892271663	6.20625558666667	3.41153705071111	0.00103476252476949	0.0339012791530916	-0.891992218036808
LYN	0.612478751756433	8.01320381333333	3.41011030987626	0.00103946652465114	0.0339713059760061	-0.896018561029964
XAF1	1.16791040866511	9.05098768	3.38857565246292	0.00111296288048784	0.035242049488366	-0.956642900204797
SRGN	0.610771907494149	8.91195908	3.38608620095369	0.00112176830993785	0.0354360986881561	-0.963633296442883
IFI30	0.82229045081967	10.2547857333333	3.36489734880566	0.00119941867651584	0.0371791700289547	-1.02298090127374
TMEM176B	0.636816182669789	7.1638064	3.36408319070168	0.00120250102635547	0.0371876251982268	-1.02525586933082
CXCL10	2.10708941803279	9.63652556	3.35953462451466	0.00121985932874486	0.0375489722680627	-1.03795837031493
HCLS1	0.612753307962535	8.88830633333333	3.35015566625772	0.00125639901184392	0.0380412657495388	-1.06411090029789
SAMD9	1.2378523735363	7.48711024	3.34302670981425	0.00128485946060294	0.0382519772590932	-1.08395380247965
FCGR1B	1.06626323887588	6.65097572	3.33903520662636	0.00130105831421776	0.0382519772590932	-1.09505036768025
MDK	0.805618510538641	7.41808296	3.33775903504152	0.00130627785744259	0.0382519772590932	-1.09859614084355
LGI1	-0.648953429742392	4.93103118666667	-3.31649243127749	0.00139621088174007	0.0395943835610892	-1.15753816027585
PLA1A	1.08817870257611	6.80883144	3.30169745357207	0.00146217574587243	0.0407439119418262	-1.19838044748953
CLIC2	0.775397881733021	7.61264758666667	3.29153453191085	0.0015091728754502	0.041579626921936	-1.22635783125747
TNFSF13	0.710076536299765	7.19918077333333	3.28909538893784	0.00152066162717924	0.0416503517015681	-1.23306305728062
THEMIS2	0.616485177985947	7.19659337333333	3.27038026288804	0.00161158483172191	0.0427986525001783	-1.284388905348
GCH1	0.627430421545665	9.00597693333333	3.2691446286988	0.00161776397474909	0.0427986525001783	-1.28776998217714
OR7E47P	-0.617782192037467	6.72322729333333	-3.26470932086236	0.00164012761437108	0.0429026266873826	-1.29989855813361
TMEM140	0.677028682669791	8.57737006666667	3.25694309801583	0.00167998642444529	0.0433802716066303	-1.32110628386778
NDC80	0.799310970725998	5.92206061333333	3.2330511195222	0.00180837886459066	0.0445809632428479	-1.38611416091047
APOBEC3A	1.44167776932084	6.4064008	3.23220136770849	0.00181311041096304	0.0445809632428479	-1.38841969282043
GPR183	0.80437192857143	6.62157257333333	3.21959184306142	0.00188469936043193	0.0453721329955408	-1.42257846910863
PLA2G2A	1.18121017564403	9.10971446666667	3.2039793418992	0.00197700574792911	0.046469294552365	-1.46473381794087
CXCL11	2.20842988407494	7.67534785333333	3.19988847250983	0.00200188268918755	0.0465514966108975	-1.47575419511853
TRIM21	0.669014862997654	8.19087016	3.1937150871421	0.00203997868783159	0.0469215186829341	-1.49236465013929
TYMP	0.943727956674474	8.14067433333333	3.17920129297036	0.0021322312229944	0.0469215186829341	-1.5313212823267
TNFAIP6	0.789140229508199	7.68947305333333	3.17836920989463	0.00213763657321982	0.0469215186829341	-1.53355063810047
LAPTM5	0.639675319672135	9.80549276	3.17551989238403	0.00215624340883729	0.0469215186829341	-1.54118133228867
POR	0.702662971896957	7.86495436	3.17479245643817	0.00216101796879009	0.0469215186829341	-1.54312863606152
APOL1	0.898412113583137	7.59400373333333	3.174559374933	0.00216254989945756	0.0469215186829341	-1.54375251058536
CORO1A	0.861245748243559	7.46195394666667	3.17419778410717	0.00216492846797818	0.0469215186829341	-1.5447202895578
GLRX	0.689436147540979	10.7157524	3.16949884510832	0.00219606158885343	0.0474952143628496	-1.55728919552903
LCP2	0.612308769320845	5.94180534666667	3.16100395914261	0.00225340940143228	0.0478032959636652	-1.57997597864222
SLC47A1	-1.09071973419204	7.87750264	-3.14629566942446	0.0023560233235976	0.0488017601113267	-1.61914764936014
COL4A1	0.602863144028101	9.63156033333333	3.13651667377564	0.00242664432591481	0.049036739385967	-1.64511482598653
IRF8	0.674198593676815	8.56195654666667	3.1317743861684	0.00246159846968151	0.049591655014771	-1.65768542412228
